# Supplementary material for: Ultrasound neuromodulation reveals distinct roles of the dorsal anterior cingulate cortex and anterior insula in learning
Source: PLoS Biol. 2026 May 5;24(5):e3003767. doi: 10.1371/journal.pbio.3003767 (PMC13143107; doi:10.1371/journal.pbio.3003767)
Supplement: S1 Table — For each participant and target, Peak temperature (°C), peak pressure (kPa), spatial-peak pulse-average intensity (ISPPA), and the transcranial mechanical index (MItc) are reported within a 10-mm-radius spherical mask centered on the default MNI coordinates used to define each target. Region labels are defined from the AICHA Atlas. These values document acoustic/thermal exposure and support safety reporting and reproducibility. (XLSX) [file pbio.3003767.s012.xlsx]

## Sheet: Table S1
ID	Target	Peak coordinates MNI	Region label	Temperature (°C)	Pressure (kPa)	ISPPA (mW/cm2)	Transcranial Mechanical Index (MItc)
sub-1	l-aIns	[-32 22 0]	dorsal anterior insula	37.15	422.41	5.91	0.6
	dACC	[-4 39 26]	anterior cingulate cortex	37.16	432.22	6.19	0.61
	r-aIns	[37 20 -2]	dorsal anterior insula	37.14	417.45	5.76	0.59
sub-2	l-aIns	[-44 22 0]	dorsal anterior insula	37.23	618.4	12.56	0.87
	dACC	[-3 35 35]	superior medial frontal cortex	37.16	435.65	6.28	0.62
	r-aIns	[44 20 -1]	dorsal anterior insula	37.23	527.96	9.2	0.75
sub-3	l-aIns	[-42 21 -1]	dorsal anterior insula	37.21	530.7	9.31	0.75
	dACC	[-2 26 42]	supplementary motor area	37.19	471.7	7.36	0.67
	r-aIns	[48 14 -5]	dorsal anterior insula	37.24	463	7.09	0.65
sub-4	l-aIns	[-41 21 0]	dorsal anterior insula	37.2	503.14	8.38	0.71
	dACC	[-3 34 34]	anterior cingulate cortex	37.18	454.44	6.84	0.64
	r-aIns	[47 25 -4]	dorsal anterior insula	37.21	509.83	8.57	0.72
sub-5	l-aIns	[-40 25 -7]	dorsal anterior insula	37.24	554.19	10.16	0.78
	dACC	[-4 22 42]	anterior mid-cingulate cortex	37.09	310.88	3.2	0.44
	r-aIns	[38 24 -3]	dorsal anterior insula	37.22	540.6	9.66	0.76
sub-6	l-aIns	[-41 24 -5]	dorsal anterior insula	37.15	408.74	5.54	0.58
	dACC	[-2 35 32]	anterior cingulate cortex	37.18	461.82	7.06	0.65
	r-aIns	[40 23 -2]	dorsal anterior insula	37.16	437.08	6.33	0.62
sub-7	l-aIns	[-43 15 -2]	dorsal anterior insula	37.15	433.7	6.22	0.61
	dACC	[-3 24 31]	anterior mid-cingulate cortex	37.17	430.84	6.15	0.61
	r-aIns	[36 22 -1]	dorsal anterior insula	37.2	490.88	7.97	0.69
sub-8	l-aIns	[-40 17 -2]	dorsal anterior insula	37.18	477.24	7.53	0.67
	dACC	[-3 29 37]	anterior mid-cingulate cortex	37.18	447.94	6.65	0.63
	r-aIns	[39 16 -2]	dorsal anterior insula	37.18	462.33	7.08	0.65
sub-9	l-aIns	[-41 24 0]	dorsal anterior insula	37.22	524.43	9.09	0.74
	dACC	[-6 39 25]	anterior cingulate cortex	37.16	403.28	5.4	0.57
	r-aIns	[39 23 -1]	dorsal anterior insula	37.22	513.15	8.71	0.73
sub-10	l-aIns	[-39 13 2]	dorsal anterior insula	37.2	490.19	7.95	0.69
	dACC	[-3 31 34]	anterior mid-cingulate cortex	37.19	463.82	7.14	0.66
	r-aIns	[37 18 -2]	dorsal anterior insula	37.18	469.57	7.28	0.66
sub-11	l-aIns	[-35 20 0]	dorsal anterior insula	37.2	483.66	7.75	0.68
	dACC	[-3 48 28]	superior medial frontal cortex	37.18	477.54	7.54	0.68
	r-aIns	[42 24 -2]	dorsal anterior insula	37.17	460.95	7.04	0.65
sub-12	l-aIns	[-35 30 -3]	dorsal anterior insula	37.13	375.92	4.69	0.53
	dACC	[-2 41 22]	anterior cingulate cortex	37.19	486.25	7.83	0.69
	r-aIns	[34 28 -1]	dorsal anterior insula	37.18	467.49	7.24	0.66
sub-13	l-aIns	[-37 17 1]	dorsal anterior insula	37.22	522.02	9.01	0.74
	dACC	[0 32 41]	superior medial frontal cortex	37.19	481.7	7.69	0.68
	r-aIns	[44 24 -7]	dorsal anterior insula	37.21	464.55	7.12	0.66
sub-14	l-aIns	[-45 22 -2]	dorsal anterior insula	37.2	504.52	8.43	0.71
	dACC	[1 36 24]	anterior cingulate cortex	37.22	498.46	8.24	0.7
	r-aIns	[37 26 -3]	dorsal anterior insula	37.17	443.15	6.51	0.63
sub-15	l-aIns	[-41 16 -2]	dorsal anterior insula	37.09	206.21	1.45	0.29
	dACC	[-5 35 42]	superior medial frontal cortex	37.12	383.02	4.85	0.54
	r-aIns	[40 23 -5]	dorsal anterior insula	37.14	423.97	5.94	0.6
sub-16	l-aIns	[-32 25 -3]	dorsal anterior insula	37.26	538.41	9.61	0.76
	dACC	[-3 32 28]	anterior mid-cingulate cortex	37.19	444.33	6.55	0.63
	r-aIns	[35 24 -5]	dorsal anterior insula	37.19	453.6	6.82	0.64
sub-17	l-aIns	[-40 15 1]	dorsal anterior insula	37.24	555.16	10.19	0.79
	dACC	[-4 33 34]	anterior cingulate cortex	37.17	477.21	7.52	0.67
	r-aIns	[28 24 -1]	dorsal anterior insula	37.21	484.35	7.78	0.68
sub-18	l-aIns	[-43 12 -4]	dorsal anterior insula	37.1	340.8	3.85	0.48
	dACC	[-1 38 22]	anterior cingulate cortex	37.2	471.87	7.38	0.67
	r-aIns	[44 18 -5]	dorsal anterior insula	37.16	420.77	5.87	0.6
sub-19	l-aIns	[-42 15 -3]	dorsal anterior insula	37.15	412.8	5.64	0.58
	dACC	[0 38 19]	anterior cingulate cortex	37.22	475.76	7.51	0.67
	r-aIns	[46 23 3]	dorsal anterior insula	37.2	525.17	9.09	0.74
sub-20	l-aIns	[-43 14 -1]	dorsal anterior insula	37.03	442.88	6.49	0.63
	dACC	[-3 32 38]	superior medial frontal cortex	37.15	443.29	6.49	0.63
	r-aIns	[40 20 0]	dorsal anterior insula	37.03	485.81	7.83	0.69
sub-21	l-aIns	[-43 21 2]	dorsal anterior insula	37.16	445.44	6.57	0.63
	dACC	[-2 33 29]	anterior cingulate cortex	37.21	506.1	8.49	0.72
	r-aIns	[39 19 1]	dorsal anterior insula	37.18	446.73	6.62	0.63
sub-22	l-aIns	[-42 15 0]	dorsal anterior insula	37.19	491.73	8	0.7
	dACC	[-2 39 28]	anterior cingulate cortex	37.14	409.71	5.56	0.58
	r-aIns	[44 24 -4]	dorsal anterior insula	37.21	530.16	9.26	0.75
sub-23	l-aIns	[-35 21 2]	dorsal anterior insula	37.21	487.64	7.88	0.69
	dACC	[-2 35 28]	anterior cingulate cortex	37.15	399.1	5.28	0.56
	r-aIns	[36 23 2]	dorsal anterior insula	37.18	443.36	6.52	0.63
sub-24	l-aIns	[-47 26 -2]	inferior frontal gyrus (pars triang.)	37.25	552.77	10.03	0.78
	dACC	[2 44 20]	superior medial frontal cortex	37.17	476.63	7.51	0.67
	r-aIns	[42 25 -1]	dorsal anterior insula	37.17	481.34	7.65	0.68
sub-25	l-aIns	[-45 16 3]	dorsal anterior insula	37.14	430.81	6.13	0.61
	dACC	[0 30 35]	anterior mid-cingulate cortex	37.18	423.3	5.94	0.6
	r-aIns	[46 12 -1]	dorsal anterior insula	37.2	492.6	8.03	0.7
sub-26	l-aIns	[-42 16 -8]	ventral anterior insula	37.2	407.68	5.51	0.58
	dACC	[-1 40 28]	anterior cingulate cortex	37.16	427.66	6.06	0.6
	r-aIns	[40 34 -6]	inferior frontal gyrus (pars triang.)	37.21	495.01	8.08	0.7
sub-27	l-aIns	[-40 15 -1]	dorsal anterior insula	37.23	525.36	9.13	0.74
	dACC	[-4 38 34]	superior medial frontal cortex	37.15	423.31	5.93	0.6
	r-aIns	[33 25 -1]	dorsal anterior insula	37.22	489.92	7.96	0.69
sub-28	l-aIns	[-43 22 9]	inferior frontal gyrus (pars triang.)	37.19	520.12	8.92	0.74
	dACC	[-2 41 32]	superior medial frontal cortex	37.2	500.3	8.28	0.71
	r-aIns	[42 22 2]	dorsal anterior insula	37.19	503.44	8.37	0.71
sub-29	l-aIns	[-39 18 2]	dorsal anterior insula	37.21	503.49	8.38	0.71
	dACC	[-4 36 26]	anterior cingulate cortex	37.18	464.65	7.16	0.66
	r-aIns	[43 15 -1]	dorsal anterior insula	37.19	458.69	6.97	0.65
