# Supplementary material for: Ultrasound neuromodulation reveals distinct roles of the dorsal anterior cingulate cortex and anterior insula in learning
Source: PLoS Biol. 2026 May 5;24(5):e3003767. doi: 10.1371/journal.pbio.3003767 (PMC13143107; doi:10.1371/journal.pbio.3003767)
Supplement: S2 Table — Planned coordinates indicate the intended stimulation target in MNI space, while neuronavigation coordinates correspond to the final coil position recorded by the neuronavigation system, also in MNI space. Steering range (mm) refers to the scalp-to-target distance along the stimulation trajectory. Drift from sample reflects the displacement (in mm) of the coil position relative to the initially sampled position during targeting. Euclidean distance represents the three-dimensional distance (in mm) between the planned and the actual stimulated target. NA indicates unavailable data. (XLSX) [file pbio.3003767.s013.xlsx]

## Sheet: Table S2
ID	Target	Planned coordinates MNI	Neuronavigation coordinates MNI	TPO depth (mm)	Drift from sample	Euclidean distance intended and stimulated target (mm)
sub-1	l-aIns	[-29 20 1]	[-28 19 1]	53.3	0.1	1.4
	dACC	[-1 33 23]	[-1 33 23]	57.1	0.3	0
	r-aIns	[36 17 0]	[35 16 0]	49.6	0.1	1.4
sub-2	l-aIns	[-40 18 -2]	[-41 18 -2]	42.5	0.2	1
	dACC	[-1 26 34]	[-1 26 34]	53	0.0	0
	r-aIns	[42 19 1]	[42 19 0]	46	0.2	1
sub-3	l-aIns	[-35 21 6]	[-34 22 5]	49.1	0.8	1.7
	dACC	[-2 27 47]	[-2 26 47]	54.1	1.7	1
	r-aIns	[42 15 -2]	[42 15 -2]	50.1	0.0	0
sub-4	l-aIns	[-35 14 9]	[35 16 10]	51.8	1.2	2.2
	dACC	[-4 25 40]	[-4 25 40]	55.4	0.2	0
	r-aIns	[-39 21 7]	[39 31 7]	50.2	0.3	10
sub-5	l-aIns	[-31 26 -7]	[-31 27 -7]	50	0.0	1
	dACC	[-1 20 39]	[-3 26 36]	54.5	2.5	7
	r-aIns	[34 21 -1]	[34 21 -1]	52	0.0	0
sub-6	l-aIns	[-35 25 -7]	[-35 25 -7]	50	0.3	0
	dACC	[0 36 25]	[-1 35 24]	54.5	0.3	1.7
	r-aIns	[38 23 -4]	[37 23 -4]	52.7	0.2	1
sub-7	l-aIns	[36 14 -4]	[-35 14 -4]	52	0.2	1
	dACC	[-1 22 23]	[-1 22 23]	61.9	0.2	0
	r-aIns	[33 20 -3]	[32 20 -2]	53.4	0.8	1.4
sub-8	l-aIns	[-31 15 -3]	[-30 15 -3]	54	0.0	1
	dACC	[0 25 32]	[-2 29 28]	62	5.1	6
	r-aIns	[33 16 -1]	[33 16 -1]	56	0.0	0
sub-9	l-aIns	[-32 23 6]	[-32 23 6]	51.6	0.4	0
	dACC	[-2 32 29]	[-2 33 29]	58	0.8	1
	r-aIns	[37 19 6]	[37 19 6]	55.7	0.2	0
sub-10	l-aIns	[-31 13 5]	[-32 12 4]	55	0.0	1.7
	dACC	[-3 25 39]	[-3 25 38]	56.1	0.4	1
	r-aIns	[39 12 3]	[37 14 3]	50	1.8	2.8
sub-11	l-ains	[-33 21 7]	[-30 20 7]	54.9	0.1	3.2
	dACC	[-5 39 32]	[-5 38 32]	51.2	0.0	1
	r-ains	[37 21 7]	[37 24 6]	52.6	0.3	3.2
sub-12	l-aIns	[-31 35 0]	[-31 35 0]	47	0.0	0
	dACC	[0 40 17]	[0 39 20]	56	2.3	3.2
	r-aIns	[43 15 0]	[43 15 0]	46.2	0.2	0
sub-13	l-aIns	[-31 16 5]	[-30 16 5]	52.2	0.6	1
	dACC	[0 21 39]	[0 22 39]	57.5	0.2	1
	r-aIns	[35 29 3]	[33 29 3]	48	1.1	2
sub-14	l-aIns	[-40 17 -3]	[-39 18 -3]	52.7	0.4	1.4
	dACC	[2 32 17]	[2 32 20]	58	1.6	3
	r-aIns	[37 25 -3]	[37 25 -3]	49	0.3	0
sub-15	l-aIns	[-37 21 -8]	[-36 21 -8]	49.8	0.6	1
	dACC	[-1 28 37]	[-3 29 37]	50	1.9	2.2
	r-aIns	[41 21 -2]	[41 21 -2]	47	0.1	0
sub-16	l-aIns	[24 27 -3]	[-24 27 -3]	63	0.3	0
	dACC	[-1 32 27]	[-1 32 26]	63	0.0	1
	r-aIns	[35 27 -3]	[35 27 -3]	57.5	0.3	0
sub-17	l-aIns	[-31 14 -1]	[-31 14 -1]	54	0.4	0
	dACC	[-3 29 25]	[-3 29 25]	52.4	0.3	0
	r-aIns	[27 25 -1]	[26 25 -1]	55.2	0.9	1
sub-18	l-aIns	[-37 14 0]	[-37 14 0]	50.3	0.3	0
	dACC	[-1 32 26]	[-1 32 25]	60	0.5	1
	r-aIns	[-37 15 0]	[37 15 0]	55.7	0.3	0
sub-19	l-aIns	[-35 16 0]	[36 16 0]	54.6	0.4	1
	dACC	[0 33 22]	[0 33 22]	64.2	0.6	0
	r-aIns	[40 20 9]	[ 40 20 9]	48	0.2	0
sub-20	l-aIns	[-35 10 2]	[-35 11 2]	54	0.5	1
	dACC	[-5 24 40]	[-5 25 40]	46.7	0.4	1
	r-aIns	[34 16 3]	[34 16 3]	57.3	0.2	0
sub-21	l-aIns	[-38 20 4]	[ 39 21 4]	49.6	0.3	1.4
	dACC	[-2 29 29]	[-2 29 29]	57	0.0	0
	r-aIns	[37 19 4]	[36 18 4]	55.8	0.2	1.4
sub-22	l-aIns	[-38 14 1]	[37 15 1]	51	0.9	1.4
	dACC	[-4 38 29]	[-4 38 29]	52.4	0.2	0
	r-aIns	[36 24 -2]	[35 24 -3]	47.8	0.5	1.4
sub-23	l-aIns	[-30 20 4]	[-30 20 4]	59	0.1	0
	dACC	[-3 33 30]	[-3 32 30]	57.5	0.4	1
	r-aIns	[35 26 3]	[34 26 3]	56	0.5	1
sub-24	l-aIns	[-37 23 -1]	[-37 23 -2]	44	0.9	1
	dACC	[1 34 27]	[0 34 26]	51.1	0.3	1.4
	r-aIns	[37 24 -4]	[37 25 -3]	46.1	1.5	1.4
sub-25	l-aIns	[-40 12 7]	[-40 12 7]	46	0.7	0
	dACC	[-1 28 32]	[-1 28 31]	57.9	0.8	1
	r-aIns	[43 8 2]	[42 8 2]	50	0.2	1												a
sub-26	l-aIns	[-37 15 -3]	[-36 15 -3]	48.5	0.7	1
	dACC	[-3 41 21]	[-1 33 28]	59	NA	10.8
	r-aIns	[36 31 -1]	[35 31 -1]	46	1.1	1
sub-27	l-aIns	[-31 14 -3]	[-31 15 -3]	56.9	0.5	1
	dACC	[-1 35 26]	[-2 35 26]	53.2	0.6	1
	r-aIns	[25 22 -2]	[25 23 -1]	62.4	0.2	1.4
sub-28	l-aIns	[-35 21 7]	[-34 21 7]	48	0.6	1
	dACC	[1 39 28]	[0 39 28]	51	0.6	1
	r-aIns	[38 19 1]	[37 18 2]	48.5	0.4	1.7
sub-29	l-aIns	[-35 20 2]	[-34 20 2]	51	0.3	1
	dACC	[-4 35 24]	[5 35 24]	55.4	0.0	1
	r-aIns	[34 14 2]	[34 14 2]	58.1	0.3	0
