# Supplementary material for: Ultrasound neuromodulation reveals distinct roles of the dorsal anterior cingulate cortex and anterior insula in learning
Source: PLoS Biol. 2026 May 5;24(5):e3003767. doi: 10.1371/journal.pbio.3003767 (PMC13143107; doi:10.1371/journal.pbio.3003767)
Supplement: S3 Table — Mixed-effects linear regression models were fit to participants’ Go/NoGo choices with the glmer() function from lme4 package in R. P-values were determined using Wald chi-squared tests using Type-3 sums-of-squares via the Anova() function from the car package. The dependent variable was coded as Go = 1, NoGo = 0. All factors were coded with sum-to-zero coding (required action: Go = 1, NoGo = −1; valence: Win = 1, Avoid = −1; mini-block half: early = −1, late = 1) such that regression coefficients can be interpreted as standardized regression coefficients. Effects involving sonication were followed up by eliminating one factor level and refitting the model with only the two remaining levels, respectively (indented; in italics; dACC vs. Sham: dACC = +1, sham = −1; aIns vs. sham: aIns = +1, sham = −1). (XLSX) [file pbio.3003767.s014.xlsx]

## Sheet: Sheet1
Effect	b	95%-CI LB	95%-CI UB	df	χ2	p
All trials, all conditions
Required action	2.562	2.1	3.025	1	117.946	< .001
Valence	0.72	0.47	0.97	1	31.912	< .001
Sonication				2	2.723	0.256
Block half	0.077	-0.018	0.172	1	2.542	0.111
Req. action x valence	0.181	0.034	0.328	1	5.811	0.016
Req. action x sonication				2	1.058	0.589
Valence x sonication				2	3.597	0.166
Req. action x block half	1.014	0.795	1.233	1	82.181	< .001
Valence x block half	0.06	-0.037	0.156	1	1.467	0.226
Sonication x block half				2	1.886	0.39
Req. action x valence x sonication				2	14.277	0.001
Req. action x valence x block half	-0.034	-0.116	0.049	1	0.644	0.422
Req. action x sonication x block-half				2	2.714	0.257
Valence x sonication x block-half				2	9.191	0.01
Req. action x valence x sonication x block half				2	21.548	< .001
Go-to-Win cues only
Sonication				2	1.727	0.422
dACC vs. sham	-0.182	-0.587	0.222	1	0.779	0.377
aIns vs. sham	-0.244	-0.671	0.183	1	1.252	0.263
Block half	1.051	0.788	1.314	1	61.484	< .001
Sonication x block half				2	16.003	< .001
dACC vs. sham x block half	-0.231	-0.425	-0.038	1	5.485	0.019
aIns vs. sham x block half	-0.363	-0.537	-0.188	1	16.539	< .001
Go-to-Avoid cues only
Sonication				2	4.337	0.114
dACC vs. sham	-0.009	-0.279	0.261	1	0.004	0.95
aIns vs. sham	0.286	-0.025	0.597	1	3.256	0.071
Block half	1.023	0.691	1.355	1	36.525	< .001
Sonication x block half				2	2.418	0.299
dACC vs. sham x block half	-0.003	-0.191	0.185	1	0.001	0.978
aIns vs. sham x block half	0.139	-0.081	0.359	1	1.538	0.215
NoGo-to-Win cues only
Sonication				2	3.328	0.189
dACC vs. sham	0.288	-0.04	0.615	1	2.955	0.086
aIns vs. sham	0.274	-0.081	0.629	1	2.287	0.13
Block half	-0.836	-1.09	-0.582	1	41.533	< .001
Sonication x block half				2	2.298	0.317
dACC vs. sham x block half	0.109	-0.087	0.305	1	1.196	0.274
aIns vs. sham x block half	0.168	-0.013	0.35	1	3.296	0.069
NoGo-to-Avoid cues only
Sonication				2	2.927	0.232
dACC vs. sham	0.12	-0.088	0.329	1	1.282	0.258
aIns vs. sham	0.152	-0.027	0.331	1	2.77	0.096
Block half	-0.963	-1.149	-0.776	1	102.403	< .001
Sonication x block half				2	1.57	0.456
dACC vs. sham x block half	-0.023	-0.182	0.135	1	0.084	0.772
aIns vs. sham x block half	0.052	-0.089	0.193	1	0.523	0.47
