# Supplementary material for: Ultrasound neuromodulation reveals distinct roles of the dorsal anterior cingulate cortex and anterior insula in learning
Source: PLoS Biol. 2026 May 5;24(5):e3003767. doi: 10.1371/journal.pbio.3003767 (PMC13143107; doi:10.1371/journal.pbio.3003767)
Supplement: S1 Data — (XLSX) [file pbio.3003767.s017.xlsx]

## Sheet: Fig1F_Pressure
503.493	458.695	464.655
520.12	503.443	500.297
340.799	420.774	471.869
525.357	489.922	423.312
407.675	495.011	427.662
430.807	492.596	423.298
552.772	481.342	476.629
487.645	443.359	399.102
491.732	530.161	409.706
445.438	446.733	506.103
442.875	485.811	443.293
412.804	525.167	475.758
555.164	484.347	477.215
538.411	453.604	444.327
206.212	423.966	383.015
504.519	443.15	498.464
522.025	464.552	481.7
375.917	467.493	486.249
483.657	460.954	477.54
490.191	469.57	463.817
524.427	513.151	403.276
477.239	462.326	447.936
433.703	490.877	430.843
408.742	437.076	461.825
554.194	540.597	310.883
503.144	509.829	454.442
530.703	463.005	471.702
618.396	527.961	435.653
422.412	417.45	432.221

## Sheet: Fig1F_Temp
0.207672	0.185593	0.18354
0.193371	0.186279	0.201534
0.104233	0.163193	0.198559
0.230885	0.220776	0.150303
0.203907	0.212826	0.157875
0.14365	0.198849	0.175007
0.253895	0.170784	0.173035
0.206852	0.176281	0.146049
0.193771	0.20734	0.142139
0.158703	0.180836	0.212845
0.027748	0.033535	0.149784
0.150482	0.199654	0.217224
0.241905	0.20982	0.173977
0.260593	0.190598	0.185875
0.08905	0.14217	0.12273
0.200413	0.166859	0.217369
0.218708	0.207054	0.19278
0.128803	0.181347	0.191692
0.196941	0.173691	0.176601
0.203457	0.175343	0.190849
0.21595	0.216183	0.157269
0.184704	0.180489	0.183548
0.152699	0.195812	0.174473
0.151123	0.163158	0.177677
0.235374	0.222466	0.086506
0.204197	0.211483	0.176914
0.211048	0.240887	0.187428
0.233242	0.229515	0.15733
0.153118	0.137699	0.156513
