# Supplementary material for: Ultrasound neuromodulation reveals distinct roles of the dorsal anterior cingulate cortex and anterior insula in learning
Source: PLoS Biol. 2026 May 5;24(5):e3003767. doi: 10.1371/journal.pbio.3003767 (PMC13143107; doi:10.1371/journal.pbio.3003767)
Supplement: S2 Data — (XLSX) [file pbio.3003767.s018.xlsx]

## Sheet: Fig2D_G2W
0.75	1	1	0.75	1	1	1	1	1	1	1	1	1	1	1	1	1	1	1	1
1	1	1	1	1	1	1	1	1	1	1	1	1	1	1	1	1	1	1	1
0	0.5	0.75	0.5	0.75	0.75	0.75	0.75	0.5	0.75	0.75	0.75	0.75	0.75	0.75	1	0.75	1	1	0.75
1	1	1	1	1	1	1	1	1	1	1	1	1	1	1	1	1	1	1	1
0.25	0.25	0.25	0.5	0.5	0.5	0.75	0.5	0.25	0.25	0.25	0.5	0.5	0.25	0.25	0.25	0.75	0.5	0.5	0.75
1	0.75	0.75	1	1	1	1	1	1	1	1	1	1	1	1	1	1	1	1	1
1	0.75	0.75	1	0.75	1	0.75	1	1	1	1	1	1	1	1	1	1	1	0.75	1
1	1	1	1	1	1	1	1	1	1	1	1	1	1	1	1	1	1	1	1
1	1	0.75	1	1	1	1	1	1	1	1	1	1	1	1	1	1	1	1	1
1	0.5	0.75	1	1	1	1	1	1	1	1	1	1	1	1	1	1	1	1	1
1	1	1	1	0.75	1	1	1	1	1	1	1	1	1	1	1	1	1	1	1
1	1	1	1	1	1	1	1	1	1	1	1	1	1	1	1	1	1	1	1
1	1	1	1	1	1	1	1	1	1	1	1	1	1	1	0.75	1	1	1	1
1	1	1	1	1	1	1	1	1	1	1	1	1	1	1	1	1	1	1	1
1	1	1	1	1	1	1	1	1	1	1	1	1	1	1	1	1	1	1	1
1	1	1	1	1	1	1	1	1	1	1	1	1	1	1	1	1	1	1	1
0.5	1	1	1	1	1	1	1	1	1	1	1	1	1	1	1	1	1	1	1
0.75	0.75	1	0.75	0.75	0.75	0.75	0.75	1	1	1	1	1	1	1	0.75	1	1	1	1
1	0.75	1	1	1	1	1	1	1	1	1	1	1	1	1	1	1	1	1	1
0	0.25	0.25	0.75	0.5	0.5	0.5	0.75	1	1	0.75	0.75	1	0.75	1	1	1	1	1	1
1	0.5	0.75	1	1	1	1	1	1	1	1	1	1	1	1	1	1	1	1	1
1	0.5	0.5	1	1	1	1	1	1	1	1	1	1	1	1	1	1	1	1	1
0.75	1	1	1	1	1	1	1	1	1	1	1	1	0.75	1	1	1	1	1	1
0.75	0.75	0.75	1	0.75	0.75	0.75	0.75	0.75	0.75	0.75	0.75	0.5	1	0.75	0.75	1	0.75	1	1
1	0.75	1	0.75	1	1	1	1	1	1	1	1	1	1	1	1	1	1	1	1
0.75	0.5	0.25	1	0.75	0.75	0.75	0.75	0.75	1	1	1	1	1	1	1	1	1	1	1
0.25	1	1	1	1	1	1	1	1	1	1	1	1	1	1	1	1	1	1	1
0.75	0.75	0.75	0.75	0.75	0.75	0.75	0.75	0.75	0.75	0.75	0.75	0.75	0.75	0.75	1	0.75	1	1	1
0	1	1	0.75	1	1	1	1	1	1	1	1	1	1	1	1	1	1	1	1

## Sheet: Fig2D_G2A
1	0.25	0.5	1	0.5	0.5	0.5	1	1	1	1	1	1	1	1	1	0.75	1	1	1
0.75	0.5	0	0.5	0.75	0.5	0.75	0.25	0.5	0.75	0.5	1	0.75	1	0.75	0.75	0.75	1	1	1
0.25	0.75	0.75	1	0.75	0.75	0.5	0.75	0.75	0.5	1	1	1	1	0.75	1	1	1	1	1
0.75	1	0.5	0.75	0.5	1	1	1	1	1	1	1	1	1	1	1	1	1	1	1
0.25	0.75	1	1	0.75	0.5	0.75	0.75	0.5	0.75	0.75	0.75	1	0.75	0.75	1	0.75	0.75	1	0.75
0.75	0.5	0.5	0.25	0.5	0.5	0.25	0.5	0.75	1	0.75	0.5	1	1	1	0.75	1	0.75	1	1
1	1	0.75	0.75	0.75	0.75	0.75	0.5	0.75	0.5	0.25	0.25	0	0	0	0	0.25	0.25	0	0.25
0.75	0.75	0.5	0.75	1	1	1	1	1	1	1	1	1	1	1	1	1	1	1	1
1	0.75	0.5	0.75	1	1	1	0.75	0.5	1	1	1	1	1	1	1	0.75	1	1	1
1	0.75	0.5	0.5	0.75	1	1	1	1	1	1	1	1	1	1	1	1	1	1	1
1	1	0.5	0.5	0.5	0.75	1	0.75	0.5	0.75	0.75	0.5	1	1	1	1	0.75	1	0.75	1
1	0.25	0.5	0.75	0.5	1	0.5	0.75	0.75	1	1	1	1	1	1	1	0.75	1	1	1
0.75	0.25	1	1	1	1	1	1	1	1	1	1	1	0.75	1	1	1	1	1	1
0.75	0.5	0	0	0	0	0	0	0.25	0	0	0	0.25	0	0	0	0.25	0	0	0
1	0.5	0.5	0.25	1	1	1	0.75	1	1	1	0.75	1	1	1	1	1	1	1	1
0.75	0.25	1	0.5	0.5	1	1	1	1	1	1	1	1	1	1	1	1	1	1	1
0.25	0.25	0.75	0.75	0.75	1	1	1	1	1	1	1	1	1	1	1	0.75	1	1	1
0.75	0.75	0.25	0.5	0.25	0.75	0.75	0.5	0.5	0.75	0.75	1	1	0.5	0.75	1	0.5	1	1	1
1	0.5	0.75	0.75	0.5	0.5	1	0.75	1	1	1	1	1	1	1	1	1	1	1	1
0.5	0.25	1	0.75	0.75	0.5	1	1	0.75	1	0.75	1	0.5	1	1	1	0.75	1	1	1
1	0	0.75	1	1	1	1	1	1	1	1	1	1	1	1	1	1	1	1	1
0.75	0.25	0.75	0.25	0.75	1	1	1	1	1	0.75	0.75	1	1	1	1	1	1	1	1
1	1	0.75	0.75	0.5	0.5	0.75	0.5	0.5	1	1	1	0.75	0.75	1	1	1	0.75	0.75	0.75
0.75	1	0.25	0.75	0.25	0.75	0.75	0.25	0.75	0.75	0.25	0.25	0.5	0.5	0.5	0.25	0.25	0.25	0.5	0.75
1	0.25	0.25	1	0.75	0.75	1	1	1	0.75	1	1	1	1	1	1	1	1	1	1
1	0.75	0.75	0.75	1	1	1	1	0.75	1	1	1	1	1	1	1	1	1	0.75	1
1	0.25	0.75	0.75	0.75	1	0.75	0.75	1	1	1	1	0.75	1	1	1	1	1	1	1
0.75	0.75	0.75	0.75	0.5	0.5	0.75	1	1	0.75	1	0.75	1	1	1	1	1	0.75	0.75	0.75
0.25	1	1	0.75	1	1	1	1	1	1	1	1	1	1	1	1	1	1	1	1

## Sheet: Fig2D_NG2W
1	0.25	1	0.5	0	0	0	0.25	0	0	0	0	0	0	0	0	0	0	0	0
0.75	0.25	0.25	0.25	0.25	0.5	0.5	0.5	0.25	0.5	0.75	0.75	0.5	0.5	0.5	0.5	0.25	0.25	0.25	0.25
0.25	0.5	0.5	0.5	0.25	0	0.5	0.5	0.5	0.25	0.25	0.25	0	0.25	0.25	0	0	0	0	0
0.75	0.25	0.25	0.25	0	0	0	0	0	0	0	0	0	0	0	0	0	0	0	0
0	0	0	0.25	0.5	0	0	0.25	0.5	0.25	0.5	0.5	0.25	0.5	0.75	0.25	0.75	0.5	0.5	0.25
1	1	0.5	0.25	0.5	0.75	0.25	0.25	0.25	0	0	0.25	0.25	0	0	0	0	0	0	0
0.5	0.75	0.75	0.75	1	1	1	0.75	1	1	1	1	1	0.75	0.75	1	1	1	1	0.75
0.5	0.25	0.25	0.25	0	0	0	0	0	0	0	0	0	0	0	0	0	0	0	0.25
1	1	0.75	0.75	0.5	0.5	0.5	0.5	0.5	0.25	0.5	0.25	0.5	0.25	0.5	0.25	0.25	0.25	0.25	0.5
1	1	0.5	0.25	0	0	0.25	0.25	0	0	0	0	0	0.25	0	0	0	0	0	0
1	1	1	0.75	0.25	0.5	0.75	0.25	0.25	0	0.5	0	0.25	0.25	0	0	0	0	0	0
1	0.25	0.25	0	0	0	0	0	0	0	0	0	0	0	0	0	0	0	0	0
0.75	0.75	0.5	0	0.25	0	0	0	0	0	0	0	0	0	0.25	0	0	0	0	0
0.75	0.75	0.75	1	1	1	0.75	1	1	1	1	1	1	0.75	1	1	1	1	1	1
0.5	0.5	0.5	0.25	0	0	0	0	0	0	0	0	0	0	0	0	0	0	0	0
0.75	0.25	0.25	0	0	0	0	0	0	0	0	0	0.25	0	0	0	0	0	0	0.25
0.25	0.75	0.5	0.25	0	0.25	0.25	0.25	0.25	0	0.25	0.25	0	0	0	0	0	0	0	0
0.75	0.75	0.25	0.25	0	0.25	0.25	0	0.25	0.25	0	0.25	0	0	0	0	0	0.25	0.25	0.25
0.5	0.75	0.25	0.25	0.25	0	0	0	0	0	0	0	0	0	0	0	0	0	0	0
0.5	0.75	0.25	0	0.25	0.5	0	0.25	0	0.25	0.25	0.25	0	0.25	0.25	0	0	0	0	0
1	0	0.25	0	0.25	0.25	0.25	0.25	0.25	0.5	0.25	0.25	0	0	0	0	0	0	0	0
0.75	0.5	0.75	0	0	0	0.25	0	0	0	0	0	0	0	0	0	0	0	0	0
0.75	0.75	0.5	0.5	0.75	0.5	0.5	0.5	0.5	0.5	0.25	0.5	0.25	0.5	0.5	0.5	0.5	0.5	0.5	0.25
0.5	1	0.75	0.25	0.75	0.75	1	0.75	1	0.75	1	1	1	0.75	0.75	0.75	1	0.75	0.5	1
1	0.5	0.25	0.25	0.25	0.25	0	0	0	0.25	0	0	0	0	0	0	0	0.25	0	0
0.75	0	0.25	0.25	0	0.5	0.25	0.25	0.25	0	0	0	0	0	0	0	0	0	0	0.25
1	0.25	0.5	0.25	0	0	0	0.25	0.25	0	0	0	0	0	0	0	0	0	0	0
0.5	0.5	0.5	0.5	0.5	0.25	0.25	0.5	0.25	0.25	0.25	0.25	0.25	0.25	0.25	0.25	0	0	0	0
0	0	0	0	0	0	0	0	0	0	0	0	0	0	0	0	0	0	0	0

## Sheet: Fig2D_NG2A
1	0	0.25	0	0	0	0	0	0	0	0	0	0	0	0	0	0.25	0	0	0.25
1	0.75	0.5	0	0.25	0	0.25	0.25	0	0.25	0.25	0	0	0	0	0	0.25	0.25	0	0.25
0.25	0.5	0.5	0.25	0.5	0.5	0.25	0.5	0.25	0.25	0	0	0.25	0.25	0	0.25	0	0	0	0
0.5	0.25	0	0	0	0	0	0	0	0	0	0	0	0	0	0	0	0	0	0
0.25	0	0.5	0.25	0.25	0.25	0.25	0	0	0	0	0.25	0	0.25	0	0.25	0	0	0	0
0.75	0.25	0.5	0.25	0	0	0	0	0.25	0	0	0	0	0.25	0.25	0	0	0	0	0
1	0	0	0.5	0.25	0.25	0.25	0.25	0	0.25	0.25	0.25	0.25	0.25	0.25	0.25	0.75	0	0.5	0.5
0.25	0.25	0	0.25	0	0	0	0	0	0	0	0	0	0	0	0	0	0	0	0
1	0.75	0.25	0.25	0	0	0	0	0	0	0.25	0	0	0	0	0	0	0	0	0
1	0.25	0	0	0	0	0	0	0	0	0.25	0	0	0	0	0	0	0	0	0
1	0.75	0	0	0	0.25	0.25	0	0	0	0	0	0	0	0	0	0	0	0	0
1	0	0.25	0	0	0	0	0	0	0	0	0	0	0	0	0	0	0	0	0
1	0.25	0.25	0	0	0	0	0	0	0	0	0	0	0	0	0	0	0	0	0
0.75	0.25	0	0	0	0	0	0	0	0	0	0	0	0	0	0	0	0	0	0
1	0	0	0	0	0	0	0	0	0	0	0	0	0	0	0	0	0	0	0
0.25	0.5	0.25	0	0	0.25	0	0	0	0	0	0	0	0	0	0	0	0	0	0
0.5	0.75	0.25	0	0.25	0	0	0	0	0.25	0.25	0	0.25	0	0	0	0	0	0	0.25
0.75	0.25	0.25	0	0	0	0	0	0.25	0	0.5	0.5	0.5	0.25	0	0	0	0	0	0
1	0.5	0.25	0.5	0.25	0.5	0	0.25	0.25	0	0	0	0	0	0	0	0	0	0	0
0.25	0.5	0.75	0.75	0.5	0.25	0.75	0.75	0.25	0.5	0.25	0.25	0.25	0.25	0.25	0	0.25	0	0	0
1	0.5	0	0	0	0	0	0	0	0	0	0	0	0	0	0	0	0	0	0
0.25	0	0.25	0.25	0	0.25	0	0.25	0	0	0	0	0	0	0	0	0	0	0	0
0.5	0.25	0.5	0.25	0.25	0	0.25	0.25	0.25	0.25	0	0.25	0	0	0	0.25	0.25	0	0	0
1	0.75	0.5	0.25	0.25	0.25	0.25	0	0.5	0.5	0.75	0.5	0.5	0.25	0.25	0.75	0.25	0.25	0.25	0.5
0.75	0.25	0.25	0.5	0.25	0	0	0	0	0	0	0	0	0	0	0	0	0	0	0
1	0	0	0	0	0	0	0	0	0	0	0	0	0	0.25	0	0	0	0	0.25
1	0.25	0	0	0.25	0	0.25	0	0	0	0	0	0	0	0	0	0	0	0	0
0.75	0	0	0	0	0	0	0	0	0	0	0	0.25	0	0	0	0.25	0	0	0.25
0.25	0.25	0.25	0	0	0	0	0	0	0	0	0	0	0	0.5	0	0	0	0	0

## Sheet: Fig2E
0.98361	0.61538	0.96078	0.68421
1	0.5	0.84848	0.6129
0.8913	0.34615	0.85417	0.34615
0.98438	0.77778	0.98214	0.78947
0.82759	0.53333	0.86275	0.57692
1	0.44444	0.92683	0.6
0.95775	0.34615	0.14286	0.97619
1	0.78571	0.96364	0.77778
0.98485	0.58824	0.96429	0.66667
0.98305	0.61111	0.97917	0.83333
0.98485	0.52381	0.84615	0.5
1	0.52941	0.98148	0.61905
0.98387	0.70588	0.98077	0.8
1	0.2	0	0.98507
1	0.61111	1	0.7
0.98361	0.76471	0.96364	0.63158
1	0.7	0.91667	0.8
0.96226	0.3	0.95652	0.35714
0.95161	0.5	0.96429	0.61905
0.93333	0.54054	0.82353	0.30435
0.95	0.82353	0.93878	0.75
0.98246	0.71429	0.96154	0.68421
0.97059	0.46429	0.9	0.36
0.88525	0.66667	0.46667	0.66667
0.98387	0.68421	0.98	0.69565
0.98	0.68421	0.94118	0.72222
1	0.61111	1	0.63636
1	0.5	1	0.75
1	0.6875	1	0.73684

## Sheet: Fig2F
0.90132	0.83553
0.92105	0.76316
0.80263	0.69737
0.96711	0.94079
0.79605	0.79605
0.92105	0.81579
0.86184	0.73026
0.96711	0.93421
0.92105	0.86842
0.92105	0.90789
0.86842	0.75
0.96053	0.84211
0.94079	0.91447
0.95395	0.92105
0.98684	0.88158
0.96053	0.86842
0.91447	0.88158
0.875	0.69737
0.93421	0.80263
0.76316	0.69079
0.90789	0.92105
0.91447	0.86842
0.92763	0.75658
0.75658	0.72368
0.92105	0.875
0.875	0.90132
0.92763	0.86842
0.95395	0.88158
0.96053	0.90789

## Sheet: Fig2G
-83.186	-84.483	-80.202	-82.22	-81.219	-82.403	-83.443
-173.13	-165.48	-147.82	-144.5	-139.44	-125.24	-121.89
-162.58	-165.09	-166.7	-166.6	-167.16	-161.84	-159.39
-49.957	-51.834	-52.239	-50.647	-51.108	-47.614	-48.138
-206.7	-203.19	-205.01	-202.45	-203.26	-166.34	-167.59
-113.36	-113.83	-100.73	-97.211	-95.472	-94.4	-95.144
-223.86	-209.39	-142.55	-28.578	-142.06	-136.31	-137.12
-64.29	-66.305	-61.104	-59.022	-58.962	-52.145	-52.65
-119.91	-95.451	-84.562	-83.766	-81.644	-78.7	-78.745
-66.383	-56.791	-56.424	-55.311	-56.013	-56.915	-58.021
-122.71	-119.57	-104.91	-104.22	-101.38	-103.11	-103.27
-69.013	-70.905	-64.179	-59.154	-58.513	-60.14	-60.349
-66.226	-64.322	-63.972	-59.095	-59.851	-59.695	-60.763
-223.41	-225.67	-58.408	-180.47	-57.097	-54.525	-55.515
-53.475	-54.378	-50.285	-44.554	-44.462	-45.098	-43.359
-71.761	-73.688	-74.245	-73.501	-74.302	-71.951	-72.806
-103.6	-104.88	-105.85	-101.06	-102.07	-91.942	-93.318
-145.32	-147.42	-146.6	-145.42	-146.48	-141.57	-137.51
-79.69	-79.233	-80.441	-79.266	-79.006	-80.225	-79.966
-155	-156.44	-154.85	-157.11	-152.15	-153.01	-154.6
-82.975	-83.166	-82.961	-78.546	-79.718	-74.149	-74.529
-87.059	-89.138	-89.445	-87.278	-88.261	-85.657	-86.971
-158.42	-144.1	-134.16	-134.44	-132.81	-121.08	-113.44
-224.76	-215.75	-192.5	-213.63	-192.36	-177.24	-178.5
-78.508	-80.495	-80.913	-77.675	-78.434	-75.559	-76.792
-100.11	-100.32	-101.28	-99.741	-101.02	-95.327	-96.677
-60.547	-62.223	-59.422	-58.986	-58.859	-59.854	-60.849
-149.85	-152.14	-150.56	-138.88	-140.33	-93.882	-89.861
-46.115	-46.138	-46.825	-47.403	-47.197	-48.072	-49.014

## Sheet: Fig2H_G2W
0.56028	0.73995	0.90212	0.94165	0.95841	0.96389	0.92291	0.96889	0.97115	0.98262	0.99118	0.99479	0.99653	0.99747	0.99521	0.99686	0.99772	0.99719	0.99706	0.99351
0.62957	0.95012	0.95723	0.96408	0.96286	0.97026	0.96974	0.97783	0.97917	0.98424	0.98772	0.98813	0.98937	0.99013	0.9919	0.99201	0.99204	0.99237	0.99232	0.99355
0.51725	0.29176	0.54188	0.67995	0.5769	0.71325	0.73483	0.72261	0.7926	0.73161	0.83738	0.85478	0.87157	0.87352	0.89344	0.90204	0.95034	0.90099	0.96584	0.96733
0.53043	0.94324	0.98437	0.97993	0.98822	0.9961	0.99843	0.99847	0.99878	0.99939	0.99775	0.99624	0.99817	0.99917	0.99645	0.99849	0.99883	0.99687	0.99844	0.99928
0.46157	0.333	0.33888	0.33445	0.51487	0.5361	0.53711	0.68921	0.55595	0.41529	0.42248	0.43942	0.57884	0.58526	0.45193	0.45716	0.46888	0.76215	0.63977	0.65369
0.62163	0.91077	0.81438	0.83316	0.97652	0.98738	0.99236	0.99279	0.99192	0.9947	0.99378	0.99377	0.99053	0.99388	0.99338	0.99284	0.99106	0.99427	0.99515	0.99652
0.65248	0.94272	0.90225	0.90451	0.94562	0.90606	0.94727	0.91001	0.9507	0.95288	0.95492	0.95597	0.95702	0.95802	0.95975	0.96062	0.96145	0.96225	0.96302	0.93483
0.54268	0.9379	0.96299	0.99059	0.98479	0.99575	0.99455	0.98651	0.99628	0.99728	0.99274	0.99745	0.99891	0.9984	0.99893	0.9994	0.99721	0.99367	0.99795	0.99734
0.70048	0.98482	0.95968	0.98564	0.995	0.99641	0.98886	0.99528	0.99663	0.98144	0.96701	0.98574	0.99399	0.99606	0.98794	0.99283	0.9897	0.98575	0.99138	0.98465
0.66626	0.91738	0.85721	0.85979	0.94347	0.98529	0.99182	0.99634	0.99162	0.99327	0.99723	0.99502	0.99788	0.99791	0.99504	0.99743	0.99776	0.99811	0.99898	0.99936
0.61006	0.9388	0.94981	0.96443	0.95808	0.93553	0.97979	0.97991	0.98959	0.99399	0.99619	0.9962	0.99738	0.99744	0.99648	0.99753	0.99733	0.99804	0.99787	0.99769
0.55938	0.96248	0.96542	0.98236	0.97343	0.99114	0.98889	0.99634	0.99479	0.99819	0.99925	0.99909	0.99946	0.99958	0.99976	0.99965	0.99959	0.99969	0.99953	0.99976
0.61357	0.953	0.98438	0.95991	0.97824	0.9914	0.99549	0.98223	0.99302	0.99019	0.97821	0.98708	0.9905	0.99139	0.99551	0.9912	0.98935	0.99556	0.99739	0.99575
0.58526	0.98698	0.98994	0.99207	0.99277	0.99416	0.99521	0.99506	0.99589	0.99604	0.99665	0.99655	0.99671	0.99674	0.99689	0.99706	0.99692	0.9971	0.99716	0.99753
0.56613	0.98608	0.97872	0.91858	0.96826	0.99609	0.9982	0.99912	0.99843	0.99966	0.9999	0.99982	0.99977	0.99991	0.99997	0.99998	0.99999	1	0.99997	0.99997
0.5247	0.91306	0.96578	0.96326	0.97326	0.98788	0.99367	0.99363	0.99627	0.99612	0.99329	0.98453	0.99248	0.99444	0.98718	0.99193	0.98653	0.99348	0.98931	0.99415
0.5655	0.58942	0.8966	0.92241	0.94197	0.94899	0.96882	0.97596	0.98384	0.98477	0.98291	0.98504	0.98608	0.98637	0.99038	0.98998	0.99097	0.99202	0.98873	0.99172
0.53929	0.71864	0.72531	0.87475	0.84064	0.87312	0.89603	0.91263	0.91521	0.95135	0.95046	0.95535	0.9645	0.96033	0.95591	0.96525	0.93528	0.97428	0.97181	0.96583
0.58235	0.85906	0.88109	0.9446	0.94787	0.97605	0.98835	0.98561	0.98446	0.98566	0.99293	0.99548	0.99746	0.99647	0.99796	0.99761	0.99617	0.99781	0.99831	0.99895
0.56032	0.35055	0.45034	0.51585	0.65094	0.61165	0.63545	0.66327	0.74475	0.8543	0.87026	0.85261	0.86856	0.90853	0.88391	0.94335	0.95075	0.96111	0.96355	0.96596
0.57856	0.93269	0.81939	0.92057	0.98174	0.99086	0.98696	0.99333	0.98966	0.99339	0.98849	0.99399	0.99517	0.99638	0.99573	0.99755	0.9985	0.99848	0.99904	0.99901
0.53773	0.8397	0.63828	0.67692	0.84415	0.91086	0.88504	0.93314	0.96735	0.97123	0.98182	0.98427	0.98617	0.99178	0.99476	0.99497	0.99351	0.99458	0.9964	0.99745
0.64334	0.79559	0.95065	0.96907	0.98026	0.96689	0.97889	0.98488	0.98818	0.98576	0.98058	0.98587	0.98186	0.98185	0.93475	0.98754	0.98944	0.98679	0.98619	0.98526
0.61099	0.76079	0.80337	0.80925	0.88565	0.82521	0.82513	0.83025	0.83516	0.84114	0.84241	0.84371	0.84852	0.79703	0.91138	0.85773	0.8604	0.91666	0.86307	0.91973
0.54408	0.9005	0.86643	0.94216	0.91637	0.98785	0.98	0.98592	0.99149	0.99182	0.99546	0.99724	0.99744	0.99725	0.99541	0.99733	0.99666	0.99793	0.99813	0.9976
0.5864	0.73908	0.67147	0.5999	0.92557	0.81603	0.78633	0.80314	0.83305	0.84854	0.97274	0.98121	0.98688	0.99183	0.99452	0.99335	0.99411	0.99468	0.99616	0.99708
0.57757	0.55462	0.9908	0.99704	0.99861	0.99369	0.99632	0.98497	0.99522	0.99207	0.99716	0.99875	0.99582	0.99448	0.99145	0.9975	0.99557	0.99853	0.99735	0.99326
0.50437	0.73788	0.73822	0.74263	0.75378	0.77584	0.78717	0.80638	0.82091	0.83231	0.84135	0.8444	0.83887	0.85023	0.85731	0.86213	0.97276	0.82997	0.97419	0.96592
0.49505	0.32104	0.96337	0.9555	0.9447	0.9481	0.99023	0.99731	0.99892	0.99639	0.99816	0.99857	0.99925	0.99719	0.99776	0.99187	0.96745	0.99209	0.99311	0.98994

## Sheet: Fig2H_G2A
0.56028	0.60526	0.59123	0.72531	0.81754	0.85737	0.86698	0.90303	0.95021	0.96605	0.9353	0.91318	0.89593	0.88801	0.93104	0.93958	0.96025	0.97072	0.98152	0.9859
0.62957	0.66045	0.59713	0.44109	0.59965	0.68094	0.61795	0.71769	0.60495	0.68583	0.71314	0.67682	0.83129	0.79317	0.84554	0.78036	0.78531	0.79649	0.87499	0.89634
0.51725	0.54922	0.64023	0.71628	0.75787	0.74087	0.72185	0.70431	0.75808	0.75262	0.7355	0.81545	0.84084	0.86228	0.88035	0.88082	0.89467	0.90775	0.91881	0.92265
0.53043	0.658	0.68107	0.73428	0.84762	0.81598	0.94951	0.97996	0.986	0.99384	0.99701	0.99378	0.99722	0.99579	0.997	0.99839	0.9925	0.99641	0.99812	0.99861
0.46157	0.37322	0.60497	0.72923	0.74292	0.63601	0.52761	0.64743	0.64932	0.55978	0.68723	0.7	0.71198	0.82383	0.73343	0.73297	0.84874	0.74563	0.74928	0.85723
0.62163	0.56631	0.50232	0.45978	0.41871	0.51271	0.5265	0.48421	0.593	0.71646	0.84419	0.83702	0.77962	0.89862	0.93107	0.93824	0.9386	0.96639	0.96719	0.97966
0.65248	0.78527	0.71195	0.64043	0.57177	0.50711	0.50759	0.51222	0.4432	0.51718	0.38239	0.31047	0.31022	0.23396	0.23456	0.23516	0.23567	0.31347	0.31336	0.23994
0.54268	0.63552	0.69328	0.74362	0.92358	0.90936	0.94935	0.96311	0.98261	0.99088	0.99474	0.99119	0.98744	0.99323	0.99599	0.99741	0.99821	0.99514	0.99196	0.99527
0.70048	0.79806	0.74368	0.78036	0.90264	0.92498	0.89988	0.87342	0.77715	0.78233	0.88686	0.95839	0.97589	0.98147	0.9838	0.9592	0.94274	0.86461	0.94628	0.96288
0.66626	0.66383	0.55206	0.58448	0.71172	0.78295	0.89652	0.90537	0.92256	0.92906	0.99275	0.9874	0.99353	0.99621	0.99752	0.99417	0.97517	0.98802	0.98117	0.98984
0.61006	0.62418	0.62418	0.67252	0.70153	0.75685	0.70333	0.79538	0.84969	0.8798	0.8638	0.89873	0.86814	0.88468	0.86641	0.90696	0.93411	0.95122	0.93954	0.95272
0.55938	0.58719	0.6181	0.75303	0.79791	0.81533	0.82443	0.85614	0.91736	0.86586	0.89629	0.94643	0.96677	0.96456	0.95786	0.96934	0.96623	0.97125	0.9729	0.98529
0.61357	0.69138	0.75875	0.90103	0.88208	0.89345	0.90404	0.91185	0.96076	0.90531	0.91299	0.96271	0.98181	0.98978	0.99317	0.99555	0.98814	0.99335	0.9957	0.99585
0.58526	0.57909	0.34872	0.055062	0.05906	0.063238	0.056474	0.060528	0.064761	0.11519	0.067813	0.072406	0.072756	0.12063	0.073867	0.078783	0.07848	0.13449	0.075923	0.080977
0.56613	0.62592	0.59657	0.67739	0.79566	0.8295	0.94054	0.94735	0.95259	0.98544	0.96996	0.99203	0.99336	0.97885	0.98217	0.99457	0.99806	0.99919	0.99851	0.99937
0.5247	0.56628	0.56817	0.76242	0.73171	0.7942	0.90837	0.95395	0.9756	0.93553	0.90461	0.94203	0.96722	0.97405	0.98031	0.98847	0.98826	0.99265	0.9951	0.99656
0.5655	0.49207	0.53102	0.78578	0.82792	0.85975	0.92937	0.92268	0.9295	0.94893	0.96227	0.96772	0.97532	0.96745	0.97512	0.96301	0.96595	0.95939	0.97969	0.98135
0.53929	0.54919	0.55039	0.5145	0.52073	0.5243	0.64167	0.64633	0.59212	0.62032	0.70552	0.7444	0.79157	0.77121	0.82443	0.87518	0.88892	0.87215	0.91931	0.91495
0.58235	0.61115	0.66123	0.66184	0.71434	0.86917	0.90669	0.95147	0.94466	0.96901	0.96679	0.98028	0.98793	0.98797	0.99224	0.99265	0.99523	0.99335	0.99558	0.99699
0.56032	0.62943	0.71452	0.81637	0.80721	0.79814	0.80434	0.83389	0.84404	0.86097	0.87524	0.87327	0.88501	0.85031	0.89959	0.91032	0.91699	0.91295	0.93587	0.94625
0.57856	0.71733	0.60281	0.80093	0.90948	0.94443	0.95128	0.94807	0.94999	0.96377	0.97339	0.9825	0.98031	0.98294	0.98847	0.99198	0.98748	0.99145	0.99397	0.99252
0.53773	0.60382	0.5667	0.68072	0.61601	0.71727	0.86798	0.89576	0.93615	0.95977	0.95535	0.93606	0.90915	0.94658	0.96599	0.97757	0.98236	0.98749	0.98623	0.99002
0.64334	0.73829	0.70678	0.64328	0.65698	0.61974	0.63301	0.73584	0.71805	0.76256	0.78925	0.85488	0.87632	0.83907	0.85539	0.91642	0.91111	0.89483	0.86784	0.92285
0.61099	0.64952	0.71025	0.40476	0.59491	0.41156	0.57296	0.5766	0.39191	0.58438	0.58774	0.40546	0.40993	0.50798	0.51284	0.51413	0.41903	0.41793	0.42208	0.51989
0.54408	0.63737	0.58916	0.72439	0.82159	0.77827	0.81089	0.93871	0.96779	0.98215	0.97367	0.98069	0.98673	0.99228	0.98993	0.99228	0.99384	0.99582	0.99329	0.99359
0.5864	0.69614	0.63182	0.654	0.75918	0.82516	0.88238	0.89626	0.92836	0.91123	0.94503	0.92603	0.90499	0.93471	0.95381	0.96628	0.97004	0.97702	0.97438	0.968
0.57757	0.63371	0.73249	0.89279	0.76276	0.83743	0.94419	0.95497	0.97716	0.97716	0.98858	0.99305	0.9786	0.98468	0.99384	0.99595	0.97578	0.98715	0.98618	0.94966
0.50437	0.64873	0.65873	0.64191	0.66331	0.53927	0.57426	0.73536	0.90798	0.92709	0.85059	0.94856	0.85223	0.95176	0.95719	0.96103	0.96381	0.95982	0.84403	0.86473
0.49505	0.65941	0.84778	0.87743	0.98754	0.9825	0.99274	0.99648	0.99226	0.98109	0.99254	0.99655	0.99716	0.99197	0.99522	0.99621	0.98994	0.99406	0.99699	0.99671

## Sheet: Fig2H_NG2W
0.56028	0.7575	0.44879	0.63173	0.44101	0.21823	0.11146	0.13661	0.094881	0.054057	0.030907	0.02634	0.016174	0.010803	0.015177	0.0094699	0.01307	0.017932	0.028011	0.017061
0.62957	0.74714	0.45065	0.40723	0.39337	0.35373	0.51908	0.48639	0.47877	0.3222	0.47578	0.58717	0.55181	0.39891	0.41295	0.39647	0.38962	0.28484	0.27003	0.27244
0.51725	0.34351	0.44124	0.36376	0.37062	0.24515	0.12284	0.26211	0.26191	0.23139	0.17631	0.15537	0.15193	0.067632	0.12156	0.10571	0.063785	0.054754	0.059669	0.0565
0.53043	0.64679	0.3133	0.25158	0.212	0.053808	0.1248	0.085911	0.048631	0.039567	0.061195	0.028213	0.013583	0.0070026	0.0038804	0.0023019	0.0025913	0.0064577	0.0037834	0.0023213
0.46157	0.16102	0.14797	0.15573	0.28682	0.42055	0.13222	0.12737	0.26293	0.39288	0.23872	0.35045	0.3551	0.2257	0.34726	0.45115	0.20765	0.42808	0.3145	0.30028
0.62163	0.83536	0.82399	0.50982	0.34886	0.40107	0.51564	0.23377	0.20244	0.15843	0.054786	0.037355	0.078899	0.064909	0.030752	0.029793	0.035928	0.02878	0.043643	0.060722
0.65248	0.78102	0.82439	0.85443	0.88479	0.93129	0.93197	0.9299	0.87918	0.92832	0.92763	0.9255	0.92334	0.92116	0.86412	0.86168	0.92062	0.92299	0.92246	0.92342
0.54268	0.49307	0.26018	0.15094	0.14086	0.041907	0.029214	0.058114	0.11778	0.05464	0.026094	0.014107	0.007296	0.0041576	0.0070881	0.0091191	0.0043997	0.0024828	0.0084825	0.0064597
0.70048	0.90172	0.88712	0.66067	0.61946	0.52367	0.51631	0.43174	0.49541	0.48549	0.29184	0.31463	0.27172	0.33825	0.2379	0.36191	0.16104	0.16971	0.27552	0.25934
0.66626	0.87651	0.82585	0.35802	0.1562	0.056942	0.076506	0.1265	0.073647	0.014238	0.051657	0.021143	0.0099589	0.0053453	0.010517	0.015462	0.011714	0.043791	0.020362	0.0094246
0.61006	0.7433	0.82371	0.79011	0.61971	0.43392	0.53169	0.5515	0.30785	0.27691	0.19935	0.23744	0.16104	0.18341	0.12591	0.059829	0.062015	0.042017	0.029396	0.030052
0.55938	0.72576	0.30075	0.11948	0.072289	0.032596	0.038888	0.018424	0.029473	0.06408	0.03371	0.016019	0.008011	0.0042665	0.0044936	0.0029238	0.0040177	0.0086973	0.009181	0.023024
0.61357	0.6403	0.64331	0.4026	0.18169	0.092947	0.019634	0.010518	0.021671	0.012487	0.014796	0.0086064	0.035677	0.018145	0.013426	0.013932	0.036377	0.01861	0.025091	0.014895
0.58526	0.81936	0.7737	0.90148	0.93699	0.97387	0.96948	0.90809	0.96271	0.96118	0.96079	0.95512	0.95323	0.94703	0.8361	0.95744	0.9514	0.94941	0.95147	0.95732
0.56613	0.5238	0.45095	0.38085	0.23996	0.10716	0.035414	0.1174	0.040651	0.012256	0.0039769	0.0014759	0.00074307	0.00032146	0.00027851	0.00024714	0.00018299	0.0011724	0.010092	0.041521
0.5247	0.59999	0.29716	0.24139	0.12422	0.036	0.036687	0.023354	0.026397	0.027143	0.03424	0.017206	0.0093837	0.029838	0.0095976	0.006066	0.010574	0.032256	0.020363	0.01286
0.5655	0.35845	0.552	0.44404	0.31851	0.15399	0.23408	0.20279	0.16696	0.11461	0.05124	0.12289	0.10202	0.03251	0.043157	0.030341	0.028675	0.021356	0.025547	0.019418
0.53929	0.63935	0.6394	0.3043	0.24479	0.14459	0.25369	0.23593	0.13473	0.20299	0.17359	0.10589	0.1793	0.074787	0.06112	0.057712	0.073307	0.068526	0.1351	0.13819
0.58235	0.52407	0.60284	0.29083	0.18627	0.22323	0.12543	0.13014	0.080875	0.0921	0.065779	0.074249	0.045636	0.028243	0.017778	0.011441	0.0092655	0.0088402	0.0059491	0.0061143
0.56032	0.4772	0.51159	0.23833	0.15333	0.20063	0.24935	0.13604	0.13846	0.092546	0.095846	0.1051	0.073455	0.070368	0.07874	0.098039	0.057618	0.061852	0.058232	0.054881
0.57856	0.84373	0.2066	0.23112	0.13662	0.17663	0.25198	0.19885	0.17967	0.20781	0.2517	0.090849	0.060449	0.043343	0.0277	0.018158	0.016019	0.015723	0.010632	0.0089832
0.53773	0.60161	0.43022	0.5034	0.072268	0.11973	0.071583	0.087819	0.045438	0.047271	0.047408	0.035918	0.025	0.029646	0.018151	0.011681	0.010889	0.0074148	0.0070517	0.0081878
0.64334	0.75704	0.72997	0.56344	0.54301	0.66825	0.48428	0.43972	0.45734	0.45122	0.50087	0.36794	0.50808	0.40254	0.53836	0.48688	0.4404	0.43773	0.39018	0.35257
0.61099	0.69875	0.84302	0.78503	0.62909	0.78013	0.77763	0.85224	0.77502	0.8516	0.77155	0.8482	0.8471	0.84292	0.75949	0.75947	0.75425	0.83405	0.75389	0.67013
0.54408	0.78599	0.50919	0.2813	0.24293	0.15082	0.092687	0.031234	0.052725	0.044496	0.0512	0.032752	0.025637	0.049821	0.031346	0.020514	0.012141	0.0075788	0.0080657	0.0033784
0.5864	0.66512	0.19408	0.27122	0.19717	0.17447	0.25361	0.17534	0.12148	0.12462	0.096724	0.080093	0.061261	0.067536	0.0462	0.032875	0.038137	0.028287	0.02485	0.024057
0.57757	0.78402	0.35459	0.33918	0.10776	0.078461	0.053049	0.15965	0.11224	0.13022	0.053399	0.018835	0.032472	0.01133	0.017573	0.017548	0.01104	0.0053024	0.0030216	0.0019643
0.50437	0.50163	0.51219	0.48554	0.46462	0.4472	0.27093	0.27639	0.45479	0.24663	0.26108	0.24104	0.22405	0.24538	0.23232	0.22904	0.21352	0.030071	0.026142	0.021339
0.49505	0.085295	0.032206	0.046064	0.034966	0.014232	0.012686	0.0061176	0.01246	0.0056641	0.008423	0.0054847	0.0049034	0.0083081	0.03689	0.016544	0.010046	0.0051233	0.0078789	0.0078743

[truncated: 5 more sheets: Fig2H_NG2A, Fig2I, Fig2J, Fig2K_MF, Fig2K_PXP]
