# Supplementary material for: Ultrasound neuromodulation reveals distinct roles of the dorsal anterior cingulate cortex and anterior insula in learning
Source: PLoS Biol. 2026 May 5;24(5):e3003767. doi: 10.1371/journal.pbio.3003767 (PMC13143107; doi:10.1371/journal.pbio.3003767)
Supplement: S3 Data — (XLSX) [file pbio.3003767.s019.xlsx]

## Sheet: Fig3A_G2W
1	0.75	0.5	0.75	0.75	1	1	1	1	1	0.75	0.75	0.5	0.5	0.75	1	0.75	0.75	1	1
1	1	1	1	1	1	1	1	1	1	1	1	1	1	1	1	1	1	1	1
0.25	0.5	0.25	0.75	0.66667	0.33333	0.33333	0.66667	0.33333	0.33333	0.33333	0.33333	0.33333	0.33333	0.33333	0.33333	0.66667	0.33333	0.66667	0.66667
1	1	1	0.75	0.75	0.75	0.75	0.75	0.75	0.75	1	0.75	1	1	1	1	1	1	1	1
0.5	0.5	0.5	0.5	0.5	0.5	0.5	0.5	0.5	0.5	0.5	0.5	0.5	0.5	0.5	0.75	0.75	0.75	0.75	0.75
1	1	1	1	1	1	1	1	1	1	1	1	1	1	1	1	1	1	1	1
1	1	1	1	1	1	1	1	1	1	1	1	0.75	1	1	1	1	1	1	1
1	1	1	1	1	0.75	1	1	1	1	1	1	1	1	1	1	1	1	1	1
1	0.75	0.75	0.75	0.75	0.75	0.5	0.5	0.75	0.75	0.75	0.75	0.75	0.75	1	0.75	1	1	1	1
1	1	1	1	1	1	1	1	1	1	1	1	1	1	1	1	1	1	1	1
1	1	1	1	1	1	1	1	1	1	1	1	1	1	1	1	1	1	1	1
1	0.75	0.75	0.75	0.75	1	1	1	1	1	1	1	1	1	1	1	1	1	1	1
0.75	1	1	1	1	1	1	1	1	1	1	1	1	0.75	1	1	1	1	1	1
0.5	0.75	1	0.75	1	1	1	1	1	1	1	1	1	1	1	1	1	1	1	1
1	1	1	1	1	1	1	1	1	1	1	1	1	1	1	1	1	1	1	1
0.75	1	1	1	1	1	1	1	1	1	1	1	1	1	1	1	1	1	1	1
0.25	0.75	1	1	0.75	1	1	1	1	1	1	1	1	1	1	1	1	1	1	1
0.5	1	0.75	0.75	0.75	0.75	1	0.5	1	1	1	0.75	0.5	1	1	1	1	1	0.75	1
1	1	1	1	1	1	1	1	1	1	1	1	1	1	1	1	1	1	1	1
0.75	0.5	0.75	0.5	1	0.5	0.75	0.75	0.75	0.75	0.75	0.75	0.75	0.75	0.75	0.75	0.75	0.75	0.75	0.75
1	1	1	1	0.75	1	1	0.75	0.75	1	1	1	1	1	1	1	1	0.75	1	1
1	1	0.75	1	1	1	1	1	1	1	1	1	1	1	1	1	1	1	1	1
1	0.5	1	0.75	0.75	0.75	1	1	1	1	1	1	1	1	1	1	1	1	1	1
1	0.25	1	1	1	1	1	1	1	1	1	1	1	1	1	0.75	1	1	1	1
1	1	1	1	1	1	1	1	1	1	1	1	1	1	1	1	1	1	1	1
0.5	1	0.75	0.75	0.75	1	1	1	1	1	1	1	1	1	1	1	1	1	1	1
1	0.75	1	1	1	1	1	1	1	1	1	1	1	1	1	1	1	1	1	1
1	1	1	1	1	1	1	1	1	1	1	1	1	1	1	1	1	1	1	1
0.25	1	1	1	1	1	1	1	1	1	1	1	1	1	1	1	1	1	1	1

## Sheet: Fig3A_G2A
1	0.75	0.5	0.5	0.75	0.75	0.5	0.5	0.25	0.25	0.5	0	0.75	0.75	0	0.75	0.75	0.5	1	0.75
1	0.75	1	1	1	1	1	1	1	1	1	1	1	1	1	1	1	1	1	1
1	0.25	0.75	0.75	1	1	0.75	0.5	1	0.66667	1	1	1	0.66667	1	1	0.66667	1	1	1
1	0	0.75	0.75	0.5	0.75	0.25	0.75	0.5	0.5	0.5	0.75	0.5	1	1	1	0.75	1	0.75	1
0.75	0.25	0.5	0.75	0.5	0.5	0.75	0.5	0.75	0.75	0.75	0.5	0.75	0.75	0.75	0.75	0.5	0.75	0.75	0.75
1	0.25	0.5	0.75	1	1	1	0.75	1	1	1	1	1	0.75	1	1	1	1	1	1
1	1	1	1	1	1	0.75	0.25	0.5	0.75	0.25	0.25	0.25	0.25	0.25	0.25	0.25	0	0.25	0.25
0.5	0.75	0.5	0.25	0.5	0.75	1	1	1	1	1	1	1	1	1	1	1	1	1	1
0.75	1	0.5	1	0.75	0.5	0.75	0.75	1	0.75	1	1	1	1	1	1	1	1	1	1
1	1	0.75	0.75	1	0.75	0.75	0.75	0.75	0.75	1	0.75	1	1	0.75	1	1	1	1	1
0.75	0.75	0.25	0.25	1	0.5	1	0.75	0.75	1	0.75	1	1	1	1	1	1	1	1	1
1	0.25	0.5	1	0.75	1	0.75	0.75	1	0.5	0.75	1	1	0.75	1	1	1	1	1	1
1	0.75	0.5	1	1	0.75	1	1	1	1	1	1	1	1	1	1	1	1	1	1
0.75	0.75	0	0.25	0.25	0.25	0.25	0.25	0	0	0	0	0	0	0	0	0	0	0	0.25
0.75	0.75	0.5	1	1	1	1	1	1	1	1	1	1	1	1	1	1	1	1	1
0.75	0.75	1	0.75	0.75	1	1	1	1	1	1	1	1	1	1	1	1	1	1	1
0.75	0.75	0.5	0.75	0.5	0.75	0.75	0.75	0.5	1	1	0.75	1	1	1	1	1	1	1	1
1	0.75	0.25	0.75	0.75	0.5	0.5	0.75	0.75	0.5	0.5	0.5	0.5	0.75	0.25	0.5	0.5	0.25	0.75	1
1	0.75	0.5	1	1	1	1	1	0.75	1	1	1	1	0.75	1	1	1	1	1	1
1	0.25	0.5	0.75	0.5	0.75	0.75	1	1	0.75	0.75	1	1	1	1	1	1	1	1	1
1	0.5	0.5	0.25	0.25	0.25	0.25	0.25	0.25	0.25	0.5	0.5	0	0.5	0.25	0.25	0.5	0.5	0.5	0.5
0.75	0	0.75	1	1	1	1	1	1	1	1	1	1	1	1	1	1	1	1	1
1	0.5	0.25	0.5	1	1	1	0.75	0.5	0.75	0.75	1	0.75	0.5	0.75	1	1	1	1	1
1	0.25	0.25	0.75	0.75	0.75	1	0.75	0.75	0.5	0.75	1	1	0.5	0	1	1	1	0.5	1
1	1	0.75	0.75	0.5	1	1	0.75	0.75	0.75	1	1	1	1	1	0.75	1	0.5	1	1
0.25	0.75	0.5	1	0.5	0.5	0.75	1	0.75	1	1	1	1	0.75	1	0.75	1	1	1	1
0.75	0.5	0.5	0.5	0.75	1	0.75	1	0.75	1	1	0.75	1	0.75	1	1	1	1	1	1
0.75	0.5	0.75	0.75	0.5	0.66667	1	0.66667	0.66667	0.66667	1	1	1	1	1	1	1	1	1	1
0.5	1	1	1	0.66667	1	0.66667	1	1	1	1	1	1	1	1	1	1	1	1	0.66667

## Sheet: Fig3A_NG2W
1	0.5	0	0.25	0.25	0.5	0.5	0.75	0.25	0.25	0.25	0.25	0.5	0.5	0.75	0.5	0.5	0.75	0.75	0.75
0.5	0	0	0	0	0	0	0	0	0	0	0	0	0	0	0	0	0	0	0
0.5	0.25	0.5	0.5	0.66667	0.66667	0.33333	0.66667	0.66667	0.66667	0.66667	0.66667	0.33333	0	0.33333	0.33333	0.33333	0.33333	0.5	0
1	0.25	0.25	0.25	0.25	0.5	0.25	0.25	0	0.25	0.25	0.25	0	0	0	0	0	0	0	0
0.5	0.5	0.5	0.5	0.5	0.5	0.5	0.5	0.5	0.5	0.5	0.5	0.5	0.5	0.5	0.5	0.5	0.5	0.5	0.5
0.75	0.5	0.25	0.25	0.25	0.25	0.25	0.25	0.25	0	0.25	0.25	0.25	0.25	0.25	0.25	0.25	0.25	0.25	0.25
1	1	1	1	1	1	1	1	1	1	1	1	1	1	1	0.75	0.75	1	0.75	0.5
0.75	0.25	0.25	0.25	0	0	0.25	0	0	0	0	0	0	0.25	0	0	0	0	0	0.25
1	0.25	0.25	0.25	0.25	0.25	0.5	0.25	0.25	0.25	0.25	0.25	0.25	0.25	0	0	0	0	0	0
1	0.75	0.75	0.5	0.5	0.5	0.5	0.5	0.5	0.5	0.25	0.25	0.5	0.5	0.5	0.5	0.25	0.25	0.25	0.25
1	0.75	0.5	0.5	0.5	0.5	0.25	0	0	0	0	0.25	0	0	0	0	0	0	0	0
1	0	0.5	0.25	0.25	0	0	0	0	0	0	0	0	0	0	0	0	0	0	0
1	0.75	0.5	0.25	0.25	0.25	0	0	0	0	0.25	0	0	0	0	0	0	0	0	0
1	1	1	1	1	1	1	1	1	1	1	1	1	1	1	1	1	0.75	1	1
0.75	0.5	0.5	0.25	0.25	0.25	0	0	0.25	0	0	0	0	0	0	0	0	0	0	0
1	0.75	0.75	0.25	0.25	0.25	0.5	0.25	0.5	0.5	0.25	0.25	0.5	0.5	0.5	0.25	0.25	0.5	0.5	0.25
0.75	0.75	0.75	0.75	1	0.5	0.5	0.25	0.5	0.75	0.5	0.5	0.5	0.25	0.75	0.25	0.25	0.5	0.25	0.25
1	1	1	0.75	0.5	0.75	0.75	0.75	0.5	0.75	0.5	0.75	0.5	0.5	0.25	0.5	0.5	0.5	0.75	0.5
0.75	0	0	0	0	0	0	0	0	0.25	0	0	0	0	0	0	0	0	0	0
0.75	0.25	0.5	0.25	0.25	0.25	0.5	0.25	0	0	0	0	0	0	0	0	0	0	0	0
1	1	0.5	0.5	0.5	0.75	1	0.75	1	1	0.75	1	0.75	0.75	1	0.75	0.75	0.75	1	0.75
0.75	0.25	0.25	0.25	0	0	0	0	0.25	0	0	0	0	0	0	0	0	0	0	0
1	0.5	0.5	0.5	0.5	0.5	0.5	0.5	0.5	0.5	0.5	0.5	0.5	0.5	0.5	0.5	0.5	0.5	0.5	0.5
0.75	0.25	0.25	0.5	0	0.5	0.5	0.25	0	0.25	0.25	0	0	0	0	0	0.25	0.25	0	0.25
1	1	0.75	0.75	0.75	0.75	0.75	0.75	0.75	0.75	0.75	0.75	0.75	0.75	0.75	0.75	0.75	0.75	0.75	0.75
0	0.25	0.25	0.25	0.25	0.25	0.25	0.25	0.25	0.25	0.25	0.5	0	0	0	0	0	0	0	0
1	0.75	0	0	0	0	0	0	0	0	0.25	0	0	0	0	0	0	0	0	0
0.75	0.75	0.25	0.33333	0	0.33333	0.33333	0.33333	0.33333	0.33333	0	0	0	0	0	0	0	0	0	0
0	0.25	0	0	0	0.33333	0	0	0	0	0	0	0	0	0	0	0	0	0	0

## Sheet: Fig3A_NG2A
1	0.5	0.25	0	0.5	0.25	0	0.5	0.25	0.25	0.5	0.25	0	0.25	0.25	0.5	0.25	0.5	0.25	0.25
0.5	0.25	0	0	0	0	0.25	0.25	0	0	0	0	0	0	0	0	0	0	0	0
0.5	0.5	0.25	0.75	0	0	0.33333	0.66667	0	0	0.33333	0.33333	0	0	0	0.33333	0	0	0	0
1	0	0.25	0	0.75	0	0.25	0.75	0.25	0	0	0	0	0.25	0	0.25	0	0	0	0
0.5	0.25	0.25	0.25	0.75	0.25	0.25	0.75	0.25	0	0	0	0.25	0.25	0	0.25	0	0.25	0.25	0.5
1	0	0.5	0	0.25	0.25	0	0	0	0	0	0	0	0	0	0	0	0.25	0	0
1	0	0.25	0.25	0.25	0.25	0.25	0.25	0.25	0.25	0.5	0	0.5	0	0	0	0	0.25	0.25	0.25
0.5	0.25	0	0	0	0	0	0	0	0	0	0	0	0	0	0	0	0	0	0
1	0.75	0	0	0.25	0.5	0	0	0.25	0	0	0	0	0	0	0	0	0	0	0
1	0.25	0	0	0	0	0	0	0	0	0	0	0	0	0	0	0	0	0	0
1	0.75	0.25	0	0.25	0	0.25	0.25	0	0	0	0	0	0	0	0	0	0	0	0
1	0	0	0	0.25	0.25	0.25	0	0	0	0	0	0	0	0.25	0	0	0	0	0
1	0.25	0	0	0	0	0	0	0	0	0	0	0	0	0	0	0	0	0	0
0.75	0.5	0.25	0.25	0.25	0	0	0	0	0	0	0	0	0	0	0	0	0	0	0.25
0.75	0	0	0.25	0	0	0	0	0	0	0	0	0	0	0	0	0	0	0	0
0.75	1	0.25	0.25	0.25	0.75	0.5	0	0	0	0.5	0	0	0.75	0.25	0	0	0	0	0.25
0.75	0.25	0.5	0.5	0.25	0	0	0	0	0	0.25	0	0	0	0	0	0	0	0	0
0.5	0.25	0.25	0	0.5	0.5	0.5	0.5	0	0.25	0.25	0.25	0.25	0.25	0.5	0.5	0	0.25	0	0.25
1	0.25	0	0	0	0	0	0	0	0	0	0	0	0	0	0	0	0	0.25	0
1	0.25	0	0.25	0	0	0.5	0.25	0.5	0.25	0.25	0.5	0.5	0.25	0.75	0.75	0.75	0.5	0.25	0.5
1	0.75	0.5	0	0	0	0.25	0	0.25	0.5	0	0	0	0	0	0	0	0	0.5	0
0.75	0.25	0	0	0	0	0	0	0	0	0	0	0	0	0	0	0	0	0	0
1	0	0	0	0.25	0.5	0	0.25	0.5	0.25	0	0	0.25	0	0.25	0.25	0	0	0	0.25
1	0.5	0.75	0.25	0	0.25	0	0.25	0.5	0.25	0.5	0.25	0.5	0.5	0.5	0	0	0.25	0.25	0
1	0.5	0	0.25	0	0.25	0.5	0.5	0.25	0.5	0.25	0.25	0	0.25	0.5	0.25	0	0	0.25	0
0.25	0.75	0	0.25	0	0	0	0	0	0	0.25	0	0	0	0	0	0	0	0	0
1	0.25	0.25	0.25	0.25	0	0	0	0	0	0	0	0	0	0	0	0	0	0	0
0.5	0.25	0	0	0	0	0	0	0	0	0	0	0	0	0	0	0	0	0	0
0	0.75	0.75	0	0	0	0	0	0	0	0	0.33333	0	0	0.33333	0	0	0	0	0

## Sheet: Fig3B_G2W
1	1	1	1	0.75	1	1	1	1	1	1	1	0.75	1	1	1	1	1	1	0.75
1	1	1	1	1	1	1	1	1	1	1	1	1	1	1	1	1	1	1	1
0	0.25	0.25	0.25	0.5	0.75	0.75	0.75	0.75	0.75	0.75	0.5	0.75	0.5	0.75	0.5	0.5	0.75	0.75	0.5
1	1	1	1	1	1	1	1	1	1	1	1	1	1	1	1	1	1	1	1
0.25	0.25	0.25	0.25	0.25	0.25	0.25	0.25	0.25	0.25	0.25	0.25	0.25	0.25	0.25	0.25	0.25	0.25	0.25	0.25
1	0.5	0.75	0.75	0.75	1	1	1	1	1	1	0.75	1	1	1	1	1	1	1	1
1	1	1	1	1	1	1	1	1	1	1	1	1	1	1	1	1	1	1	1
1	1	1	1	1	1	1	1	1	1	1	1	1	1	1	1	1	1	1	1
1	1	1	1	1	1	1	1	1	0.75	1	1	1	0.75	0.75	0.75	0.5	0.5	0.75	0.75
1	1	1	1	0.75	1	1	1	1	1	1	1	1	1	1	1	1	1	1	1
1	0.75	1	1	1	1	1	1	1	1	1	1	1	1	1	1	1	0.75	1	1
1	1	1	1	1	1	1	1	1	1	1	1	1	1	1	1	1	1	1	1
1	1	1	1	1	1	1	1	1	1	1	1	1	1	1	1	1	1	1	1
1	1	1	1	1	1	0.75	1	1	1	0.75	1	1	1	1	1	1	1	1	1
1	1	1	1	1	1	1	1	1	1	1	1	1	1	1	1	1	1	1	1
0.5	0.75	0.75	0.75	0.75	0.75	0.75	0.75	0.75	0.75	0.5	1	1	1	1	1	1	1	1	1
0.5	1	0.75	0.75	1	1	1	1	1	1	1	0.75	1	1	1	1	1	0.75	1	1
0.25	0.25	0.5	0.25	0.25	0.25	0.25	0.25	0.25	0.25	0.25	0.25	0.25	0.25	0.25	0.5	0.25	0.25	0.25	0.5
1	1	0.5	0.75	0.75	0.75	0.75	0.75	1	1	1	1	1	0.75	0.75	1	1	1	1	1
0.5	0.5	0.5	0.75	0.75	0.75	0.5	0.5	0.75	0.75	1	1	1	0.75	1	1	1	1	1	1
0.75	0.75	1	1	1	1	1	1	1	1	1	1	1	1	1	1	1	1	1	1
1	1	1	1	1	1	1	1	1	1	1	1	1	1	1	1	1	1	1	1
0.5	0.5	0.5	0.5	0.5	0.5	0.5	0.5	0.5	0.5	0.5	0.5	0.5	0.5	0.5	0.5	0.5	0.5	0.5	0.5
0.75	0.75	0.75	0.5	0.5	1	0.25	0.75	0.75	0.5	0.25	0.75	0.75	0.25	0.75	0.75	0.5	0.5	0.5	0.75
1	1	1	1	0.75	0.75	1	1	1	1	1	1	1	1	1	1	1	1	1	1
1	0.75	1	1	1	1	1	1	1	1	1	1	1	1	1	1	1	1	1	1
1	1	1	1	1	1	1	1	1	0.75	1	1	1	1	1	1	1	1	1	1
1	1	1	1	1	1	1	1	1	1	1	1	1	1	1	1	1	1	1	1
0.5	0.75	1	1	1	1	1	1	1	1	1	1	1	1	1	1	1	1	1	1

## Sheet: Fig3B_G2A
1	0.25	0.75	0.75	1	1	0.75	1	1	0.75	1	1	1	1	1	1	0.75	1	1	1
1	0	0.75	0.5	1	1	1	1	1	1	1	1	1	1	1	1	1	1	1	1
0.5	0.25	0.25	0.5	0.5	0.25	0.25	0	0.25	0.25	0	0	0	0	0	0	0	0	0	0
0.75	0.5	0.25	0.5	0.75	0.75	1	1	1	1	1	1	1	1	1	1	1	1	1	1
0.5	0.75	1	0.75	1	1	0.5	0.75	0.5	1	0.75	0.75	0.75	1	0.75	0.75	1	1	0.75	1
1	0.5	0.25	0.75	1	0.75	1	0.75	1	1	1	1	1	1	1	1	1	1	1	1
1	1	1	1	1	1	1	1	0.66667	0.66667	0.66667	0.33333	0.33333	0.33333	0.33333	0.33333	0.33333	0.33333	0.5	0.5
0.75	1	1	1	1	1	1	1	1	1	1	1	1	1	1	1	1	1	1	1
1	0.75	0.75	1	0.5	1	0.5	0.5	0.5	0.75	0.75	1	0.25	0.5	0.75	0.75	0.75	0.25	0.75	0.75
1	0.75	0.75	0.75	0.75	0.75	1	0.75	1	1	1	1	1	1	1	1	1	1	1	0.75
1	0.5	0.5	0.75	0.5	1	1	1	1	1	1	1	1	1	1	1	1	1	1	1
1	0.25	0.75	1	1	1	1	1	1	1	1	1	0.75	1	1	1	1	1	1	1
0.5	0.75	0.75	0.75	0.25	0.75	0.5	1	1	0.75	1	1	1	1	1	1	1	1	1	1
0.75	0.25	0.5	0.5	0.5	0.5	0.5	0.5	0.5	0.5	0.5	0.5	0.75	1	1	1	0.75	1	1	1
1	0.75	1	0.75	0.75	1	1	1	1	1	1	1	1	1	1	1	1	1	1	1
0.75	0.5	0.5	1	1	0.75	1	1	1	1	1	1	1	1	1	1	1	1	1	1
0.25	0	0.75	0.25	0.75	1	1	1	1	1	1	1	1	1	1	1	1	1	1	1
0.5	0.5	0.75	1	0.75	0.75	1	0	0.75	1	1	0.5	0.5	0.25	0.25	0.75	1	1	0.75	0.75
1	1	0.5	0.75	0.75	1	0.75	0.75	0.75	0.75	0.75	1	1	0.75	1	1	0.75	0.75	0.75	1
0.25	0.25	0.25	1	1	1	0.5	1	1	1	1	1	1	1	1	1	1	1	1	1
0.75	0.75	0.5	0.75	0.75	1	0.75	1	1	1	1	1	1	1	1	1	1	1	1	1
0.75	0.5	0.75	1	1	1	1	1	1	1	1	1	1	1	1	1	1	1	1	1
1	0.75	0.75	0.75	1	1	1	0.75	1	1	1	0.75	0.75	0.5	1	1	1	0.75	1	1
1	0.75	0.25	0.5	0.5	0.5	0.75	0.75	1	0.25	0.75	0.25	0.5	1	0.75	0.75	0	0.25	0.75	0.25
1	0.75	0	0.75	1	1	0.75	1	0.75	0.75	1	1	1	1	1	0.75	0.75	1	1	1
0.25	0.75	1	1	1	0.75	1	1	1	0.75	1	1	1	1	1	1	1	1	1	1
1	0.25	0.75	1	1	1	0.75	1	0.75	0.75	1	0.75	0.75	1	1	1	1	1	0.75	1
0.5	1	1	1	1	1	1	1	1	1	1	1	1	1	1	1	1	1	1	1
0.25	0.75	1	1	1	1	1	1	1	1	1	1	1	1	1	1	1	1	1	1

## Sheet: Fig3B_NG2W
1	0.25	0.25	0.25	0.25	0	0	0	0	0.25	0	0	0	0	0	0.25	0	0	0	0
0.75	0.5	0.5	0.25	0	0	0	0	0	0	0	0	0	0	0	0	0	0	0	0
0.25	0.75	0.5	1	1	1	0.75	1	1	1	1	1	0.75	1	1	1	1	1	1	1
1	0.5	0.5	0.25	0.25	0	0	0	0	0	0	0	0	0	0	0	0	0	0	0
0.25	0.25	0.5	0	0.75	0.5	0.5	0.5	0.25	0.5	0.5	0.5	0.5	0.25	0.25	0.25	0.25	0.25	0.5	0.5
1	0.5	0.5	0.25	0	0.25	0.25	0	0	0	0	0	0	0	0	0	0	0.25	0	0
1	1	1	1	1	1	1	1	1	1	1	1	1	1	1	1	1	1	1	1
0.25	0.25	0	0	0	0	0	0	0	0	0	0	0	0	0	0	0	0	0	0
1	0.75	0.75	0.75	0.5	0.75	0.75	0.5	0.75	0.75	0.75	0.75	0.75	0.75	0.75	0.75	0.75	0.75	0.75	0.75
1	1	1	0.25	0.5	0.5	0.25	0.5	0.25	0.25	0.5	0.5	0	0.25	0.25	0.5	0.5	0.25	0.25	0
1	0.25	0.25	0	0	0	0.25	0	0	0	0	0.25	0	0	0	0	0	0	0	0
1	0.5	0.75	0.75	0.75	0.5	0.5	0.5	0.5	0.5	0.5	0.5	0.5	0.5	0.5	0.5	0.5	0.5	0.5	0.5
1	0.75	0.75	0.25	0.25	0.25	0	0	0	0	0	0	0	0	0	0	0	0	0	0
0.75	0.75	0.5	0.75	0.75	0.25	1	1	0.75	0.75	1	1	0.5	0.75	1	0.75	0.75	0.75	1	0.75
1	1	1	0.75	0.5	0.5	0.5	0.75	0.25	0.25	0.5	0.25	0.25	0.5	0.25	0.25	0.25	0.25	0.25	0.5
0.25	0.25	0.25	0	0	0	0	0	0	0	0	0	0.5	0.25	0.25	0.25	0	0	0	0
0	0.5	0.75	0.5	0.5	0.25	0.25	0.5	0.5	0.5	0.25	0.25	0.25	0.25	0.25	0.25	0.5	0.25	0.5	0.25
0.75	0.5	0.5	0.25	0	0	0	0	0.25	0	0.25	0	0.25	0.5	0.25	0	0	0.25	0.25	0.5
0.75	0.75	0.75	0.5	0.75	0.25	0.5	0.25	0.5	0.5	0.5	0.25	0.25	0.25	0	0.25	0.25	0.25	0.25	0.5
0.25	0.25	0.5	0.25	0.25	0.25	0	0.25	0	0	0	0	0	0	0	0	0	0	0	0
1	0.75	0.5	0.25	0.5	0.5	0.25	0.5	0.25	0.25	0.25	0.25	0.25	0.25	0.25	0.25	0.25	0.5	0.25	0.25
0.75	0	0.25	0.5	0.25	0	0	0.25	0	0	0	0	0	0	0	0	0	0	0	0
0.75	0.5	0.5	0.5	0.5	0.5	0.5	0.5	0.5	0.5	0.5	0.5	0.5	0.5	0.5	0.5	0.5	0.5	0.5	0.25
0.75	1	0.75	0.75	0.25	0.75	0.75	0.5	0.25	0.75	1	0.75	0.75	1	0	1	0.75	1	0.5	0.75
1	0.75	1	0.75	0.5	0.5	0.5	0.5	0.25	0.25	0.25	0.25	0.25	0.25	0.25	0.25	0	0	0.25	0.25
0.5	0.5	0.75	0	0.75	0.25	0.5	0.5	0.5	0.25	0	0.5	0.25	0.25	0.25	0.75	0.25	0.25	0.75	0.25
1	0.75	0.5	0	0.25	0	0	0.25	0	0	0	0	0	0	0	0	0	0	0	0
0.5	0	0	0	0	0	0	0	0	0	0	0	0	0	0	0	0	0	0	0
0	0	0	0	0	0	0	0.33333	0	0	0	0	0	0	0	0	0	0	0	0

## Sheet: Fig3B_NG2A
1	0	0	0.25	0	0	0	0	0	0	0	0	0	0	0	0	0	0	0	0
0.75	0.25	0.25	0.25	0	0	0	0	0	0	0.25	0	0	0	0.25	0	0	0	0	0
0	0.25	0	0	0	0	0	0	0	0	0	0	0	0	0	0	0	0.25	0	0
1	0.75	0.5	0.5	0	0	0	0	0	0	0	0	0	0	0	0	0	0	0	0
0.25	0	0	0	0.25	0.25	0.5	0	0.5	0.25	0	0	0.25	0	0	0.25	0	0.5	0	0
0.75	0.25	0	0.5	0.25	0.25	0	0	0	0	0	0	0	0	0	0	0	0	0	0
1	0.25	0.5	0	0.5	0	0	0.33333	0	0	0.33333	0.33333	0	0	0.33333	0	0.33333	0	0	0
0.75	0	0	0	0	0	0	0	0	0	0	0	0	0	0	0	0	0	0	0
1	0.25	0.25	0	0.5	0	0	0	0.25	0	0	0.25	0.25	0.25	0.25	0	0	0	0	0
1	0.5	0.5	0	0.25	0	0	0.25	0	0	0	0	0.25	0	0.25	0	0	0.25	0	0
0.75	0.25	0	0.5	0	0	0	0	0	0	0	0	0	0	0	0	0	0	0	0
1	0	0	0	0	0	0	0	0.25	0	0	0	0	0	0	0	0	0	0	0
1	0.5	0.5	0.25	0	0	0	0.5	0	0	0	0	0	0	0	0	0	0	0	0
0.25	0.5	0.5	0	0	0.25	0	0.5	0.5	0	0	0.25	0	0	0	0	0	0.25	0	0
1	0.25	0	0.25	0	0	0	0	0	0	0.25	0	0	0	0	0	0	0	0	0
0.25	0.75	0.25	0.25	0.25	0.25	0.25	0.25	0.25	0	0.5	0.25	0	0	0.25	0.25	0	0	0	0.25
0.25	0.25	0.75	0.25	0	0	0.25	0.25	0	0	0.25	0	0	0	0	0	0	0	0	0
0.75	0.5	0.25	0.5	0.25	0	0.25	0.75	0.25	0.5	0.5	0.5	0.5	0.25	0.25	0.25	0.5	0	0.25	0.5
0.5	0.5	0.25	0	0.25	0	0.25	0	0	0.25	0	0	0	0	0	0.25	0.25	0	0	0
0.5	0.75	0.25	0.5	0.25	0.5	0.25	0.25	0.25	0.5	0.5	0.5	0.25	0	0	0.25	0.25	0	0	0
0.75	0	0.5	0	0.5	0.25	0	0	0	0	0.25	0.25	0	0	0	0	0	0	0	0
0.75	0	0	0	0	0	0	0	0	0	0	0	0	0	0	0	0	0	0	0
0.75	0.25	0.5	0.5	0.5	0.75	0.25	0	0	0	0	0	0.5	0	0.25	0.25	0	0.25	0.25	0
0.5	0.75	0.5	0.5	0.5	0.5	0.25	0.25	0.25	0.75	0.25	0.5	0.25	0	0.5	0.25	0.25	0	0.75	0
1	0.25	0	0	0	0.25	0	0	0.25	0	0	0	0	0.25	0.25	0	0.25	0	0	0
0.5	0.5	0.25	0.25	0.25	0	0	0	0.25	0	0	0	0	0	0	0	0	0	0	0
1	0.25	0	0.5	0.75	0	0.25	0.25	0.25	0.25	0	0.25	0	0.25	0	0	0	0	0	0
1	0	0	0	0	0	0	0	0	0	0	0	0	0	0	0	0	0	0	0
0.25	0.75	0.25	0	0	0	0	0	0	0	0	0	0	0	0	0	0	0	0	0

## Sheet: Fig3C
0.98361	0.87719	0.95	0.68421	0.41176	0.68182
1	1	0.98387	0.6129	0.91667	0.66667
0.8913	0.875	0.92308	0.34615	0.38889	0.96774
0.98438	0.94915	1	0.78947	0.48148	0.68421
0.82759	1	0.95455	0.57692	0.61111	0.41667
1	1	0.96429	0.6	0.59091	0.68421
0.95775	0.96053	1	0.97619	0.88889	1
1	0.96721	1	0.77778	0.80952	0.92308
0.98485	0.98	0.95161	0.66667	0.52381	0.6
0.98305	0.98529	0.95385	0.83333	0.7619	0.61111
0.98485	1	0.98305	0.5	0.6	0.78947
1	0.98276	1	0.61905	0.5	0.70588
0.98387	0.96825	1	0.8	0.75	0.63636
1	1	0.97222	0.98507	0.95652	0.85294
1	0.98361	0.97222	0.7	0.75	0.92857
0.98361	0.9697	0.96078	0.63158	0.53846	0.69231
1	0.95082	0.94915	0.8	0.61905	0.80952
0.96226	0.89831	0.90476	0.35714	0.65714	0.45833
0.95161	1	0.98246	0.61905	0.66667	0.54545
0.93333	0.88636	0.85106	0.30435	0.42857	0.47368
0.95	0.9589	0.9697	0.75	0.91489	0.66667
0.98246	1	1	0.68421	0.69231	0.875
0.97059	0.98438	0.97436	0.36	0.45833	0.375
0.88525	0.90164	0.77083	0.66667	0.37931	0.58333
0.98387	1	1	0.69565	0.26316	0.47368
0.98	1	0.8481	0.72222	0.5	0.65217
1	0.98333	0.96774	0.63636	0.56522	0.5
1	1	0.98387	0.75	0.76923	0.86667
1	1	1	0.73684	0.63636	0.875

## Sheet: Fig3D
0.90132	0.78289	0.88816	0.83553	0.53947	0.88158
0.92105	0.98684	0.98026	0.76316	0.96053	0.86184
0.80263	0.83761	0.875	0.69737	0.70588	0.93421
0.96711	0.89474	0.94737	0.94079	0.64474	0.875
0.79605	0.99342	0.91447	0.79605	0.72368	0.75658
0.92105	0.97368	0.88158	0.81579	0.82895	0.875
0.86184	0.94737	1	0.73026	0.77632	0.81513
0.96711	0.92105	0.99342	0.93421	0.93421	0.97368
0.92105	0.92105	0.88158	0.86842	0.83553	0.73026
0.92105	0.96711	0.84211	0.90789	0.90789	0.82237
0.86842	0.96053	0.90789	0.75	0.82237	0.86184
0.96053	0.93421	0.97368	0.84211	0.80263	0.89474
0.94079	0.94079	0.97368	0.91447	0.92105	0.82895
0.95395	0.96053	0.82895	0.92105	0.89474	0.82895
0.98684	0.96711	0.93421	0.88158	0.93421	0.92105
0.96053	0.90789	0.88816	0.86842	0.80921	0.84868
0.91447	0.84868	0.84868	0.88158	0.82895	0.85526
0.875	0.81579	0.86842	0.69737	0.65132	0.67105
0.93421	0.96711	0.88	0.80263	0.89474	0.80132
0.76316	0.875	0.80921	0.69079	0.73684	0.76974
0.90789	0.83553	0.90789	0.92105	0.78947	0.85526
0.91447	0.95395	0.94079	0.86842	0.93421	0.94737
0.92763	0.94737	0.97368	0.75658	0.75658	0.78289
0.75658	0.81579	0.64474	0.72368	0.67105	0.59868
0.92105	0.99342	0.92763	0.875	0.69737	0.80263
0.875	0.94737	0.71711	0.90132	0.80263	0.86184
0.92763	0.94737	0.92105	0.86842	0.83553	0.77632
0.95395	0.95495	0.98684	0.88158	0.87903	0.96053
0.96053	0.94262	0.96748	0.90789	0.84426	0.91736

[truncated: 10 more sheets: Fig3E_G2W, Fig3E_G2A, Fig3E_NG2W, Fig3E_NG2A, Fig3F_G2W, Fig3F_G2A, Fig3F_NG2W, Fig3F_NG2A, Fig3G, Fig3H]
