# Supplementary material for: Ultrasound neuromodulation reveals distinct roles of the dorsal anterior cingulate cortex and anterior insula in learning
Source: PLoS Biol. 2026 May 5;24(5):e3003767. doi: 10.1371/journal.pbio.3003767 (PMC13143107; doi:10.1371/journal.pbio.3003767)
Supplement: S4 Data — (XLSX) [file pbio.3003767.s020.xlsx]

## Sheet: Fig4B
0.47514	0.6099	0.44706
0.77878	0.57889	0.2781
0.50955	0.5807	0.54299
0.6316	0.81645	0.87926
0.69725	0.99424	0.51503
0.7707	0.56144	0.37107
0.76442	0.86082	0.90872
0.65832	0.49838	0.42137
0.64139	0.66209	0.50776
0.59444	1.2682	0.45589
0.8521	0.72047	0.52645
0.91917	0.41697	0.44927
0.81699	0.35285	0.81129
0.9016	1.0491	0.71188
0.83898	0.47307	0.50262
0.53582	0.6715	0.43895
0.73729	0.51327	0.50785
0.51281	0.90974	0.51963
0.67148	0.55688	0.68197
0.75034	0.35714	0.27963
0.7055	1.0529	0.69354
0.61532	0.47082	0.45411
0.53794	0.40206	0.48278
0.68617	0.69899	0.56066
0.68323	0.52971	0.4722
0.57012	0.57361	0.3322
0.61296	0.81702	0.72823
0.70667	0.42183	0.25219
0.56684	0.61235	0.45582

## Sheet: Fig4C
0.24231	0.22493	0.23795
0.53037	0.31249	0.30694
0.069043	0.10265	-0.34166
0.12186	-0.06902	0.46463
-0.15401	0.14537	-0.057524
0.49649	0.76749	0.51214
0.62997	0.89447	1.0686
0.17115	0.22818	0.53309
0.8496	0.26417	0.42727
0.69132	0.7949	0.90545
0.44755	0.61634	0.56482
0.23865	0.21658	1.0697
0.46234	0.46636	0.54123
0.34441	0.63553	0.72038
0.26607	0.44402	0.82325
0.098898	1.0455	0.27023
0.26352	0.80805	0.41279
0.15747	0.40103	-0.12811
0.33241	0.57407	0.19901
0.24247	0.23804	0.033827
0.31685	0.55426	0.79631
0.1512	0.50964	0.27559
0.58989	0.79533	0.39737
0.45149	0.36085	0.23608
0.17678	1.156	0.83436
0.34911	0.31955	0.2922
0.31281	0.45077	0.27704
0.017461	0.66725	0.43688
-0.019818	0.37825	0.45564

## Sheet: Fig4E
0.39914	0.59566	0.38668
1.01	1.5853	0.66106
0.60272	1.108	1.7189
0.93194	0.65556	0.57701
1.1464	2.0004	1.5673
0.64251	0.94479	0.4209
0.72916	1.054	1.6385
1.113	0.962	1.351
0.80601	1.124	1.0405
0.51323	1.3394	0.4478
0.33771	0.86057	0.30043
0.42415	0.63494	1.3139
0.66357	0.76457	0.7066
0.96493	0.94099	0.80709
0.63976	1.0744	1.3371
0.78745	0.90963	0.95113
1.013	0.70526	1.0904
0.66885	0.7548	1.07
0.44688	0.78896	1.1792
0.37074	1.0743	0.43893
0.88715	0.80397	0.81281
0.70697	0.7815	0.61291
0.92624	1.0297	2.0321
0.78678	0.56837	0.44298
0.74989	1.1552	0.62266
0.83729	0.74025	0.39546
0.44118	0.58013	0.63171
1.7155	1.1393	1.1748
0.53583	0.73698	0.96665

## Sheet: Fig4F
0.428	1.1194	0.1861
0.77666	0.22459	1.6557
0.70637	1.3058	0.11439
0.22967	1.3577	0.25173
0.41471	2.6588	1.5897
0.46535	2.3873	0.030082
0.12502	0.35903	0.99316
0.47423	-0.11789	-0.15247
0.56276	1.5421	0.87657
0.2988	1.133	0.4053
0.55585	1.3875	0.23984
0.62082	1.4795	1.5859
0.3048	0.9629	1.0324
0.3681	0.30581	-0.37257
0.78213	0.15806	0.61965
0.40993	1.0273	0.52043
0.24735	0.44264	0.36904
0.74838	0.6781	1.0412
0.65432	0.95033	0.5636
0.30924	0.89495	0.15235
0.54548	-0.031049	0.59793
0.27461	0.35797	-0.16931
0.95804	1.9498	2.167
0.0048901	0.43452	0.17886
0.32072	2.4517	1.3251
0.29731	1.8886	-0.43884
0.41165	1.0141	0.83263
0.87554	0.8914	0.34998
0.38672	0.78867	0.3498
