# Supplementary material for: Ultrasound neuromodulation reveals distinct roles of the dorsal anterior cingulate cortex and anterior insula in learning
Source: PLoS Biol. 2026 May 5;24(5):e3003767. doi: 10.1371/journal.pbio.3003767 (PMC13143107; doi:10.1371/journal.pbio.3003767)
Supplement: S5 Data — (XLSX) [file pbio.3003767.s021.xlsx]

## Sheet: FigS3A
0.697564	0.686324	0.66225	0.597857
0.574462	0.628673	0.646824	0.695353
0.797825	0.796621	0.953684	0.876278
0.585037	0.624203	1.08633	1.16133
0.720029	0.853918	0.891538	1.0164
0.555462	0.715421	0.680619	0.67
0.710213	0.846114	0.723296	0.721375
0.520813	0.5692	0.6835	0.657
0.575304	0.685792	0.651256	0.7659
0.59261	0.637338	0.623929	0.603333
0.600038	0.698281	0.553074	0.627333
0.6358	0.778567	0.783667	0.7354
0.692696	0.712653	0.8738	0.957167
0.593938	0.81425	0.67892	0.74625
0.519525	0.566901	0.705	0.6765
0.451675	0.476028	0.531143	0.6942
0.664077	0.729343	0.687923	0.959818
0.740333	0.843088	0.834562	0.797308
0.659722	0.736676	0.792	0.798857
0.662644	0.638303	0.901933	0.707148
0.488909	0.56324	0.534857	0.469667
0.5525	0.568609	0.901111	0.7184
0.658269	0.744953	0.69565	0.732786
0.75575	0.61739	0.695984	0.641971
0.494974	0.547507	0.634417	0.60925
0.697145	0.742693	0.841182	0.939
0.600234	0.642211	0.6941	0.494714
0.603688	0.690167	0.672591	0.8025
0.49272	0.520895	NA	0.5352

## Sheet: FigS3B
0.686133	0.781667	0.663055
0.614769	0.502675	0.482355
0.824662	0.866632	0.670137
0.631877	0.746405	0.634965
0.839038	0.863848	0.800344
0.63312	0.538842	0.590867
0.739254	0.594972	0.592896
0.551384	0.667713	0.617622
0.63942	0.666329	0.759975
0.614906	0.60234	0.674412
0.629453	0.546074	0.632964
0.705108	0.7475	0.70678
0.721488	0.748029	0.760174
0.646305	0.568744	0.591684
0.552179	0.519216	0.554882
0.473152	0.436849	0.498241
0.711355	0.629969	0.7258
0.791633	0.725173	0.756683
0.708965	0.713079	0.764217
0.681713	0.650476	0.667671
0.52439	0.559037	0.476377
0.58444	0.544488	0.560473
0.699526	0.629352	0.682579
0.689906	0.72291	0.655796
0.532355	0.533833	0.553788
0.737217	0.650711	0.666902
0.619509	0.544429	0.693
0.656956	0.705662	0.637646
0.507808	0.552394	0.519198

## Sheet: FigS3C
0.697564	0.752197	0.648429	0.686324	0.866935	0.706153	0.66225	0.722359
0.574462	0.4887	0.476825	0.628673	0.51243	0.454288	0.646824	0.76
0.797825	0.81675	0.681289	0.796621	0.887091	0.739583	0.953684	0.816607
0.585037	0.688486	0.587237	0.624203	0.770536	0.622929	1.08633	0.8262
0.720029	0.784289	0.60905	0.853918	0.931846	0.820646	0.891538	0.771025
0.555462	0.494925	0.518189	0.715421	0.598347	0.618458	0.680619	0.496364
0.710213	0.575886	0.591017	0.846114	0.640167	0.602814	0.723296	0.57448
0.520813	0.613101	0.5799	0.5692	0.697275	0.647468	0.6835	0.841222
0.575304	0.579844	0.723214	0.685792	0.736563	0.776927	0.651256	0.656
0.59261	0.586137	0.625215	0.637338	0.628507	0.720466	0.623929	0.590184
0.600038	0.54885	0.618423	0.698281	0.537119	0.665767	0.553074	0.589059
0.6358	0.685921	0.673075	0.778567	0.796868	0.74824	0.783667	0.838875
0.692696	0.700718	0.701975	0.712653	0.777632	0.781	0.8738	0.820692
0.593938	0.54325	0.561885	0.81425	0.613167	0.598093	0.67892	0.581253
0.519525	0.514675	0.539312	0.566901	0.517211	0.583753	0.705	0.547273
0.451675	0.441152	0.480134	0.476028	0.450079	0.507459	0.531143	0.416686
0.664077	0.577173	0.671365	0.729343	0.717701	0.785103	0.687923	0.581286
0.740333	0.712294	0.763652	0.843088	0.734042	0.791618	0.834562	0.736865
0.659722	0.721437	0.657704	0.736676	0.69588	0.831657	0.792	0.761
0.662644	0.633983	0.647484	0.638303	0.642971	0.637841	0.901933	0.65225
0.488909	0.512132	0.460897	0.56324	0.571903	0.507932	0.534857	0.592492
0.5525	0.512949	0.50085	0.568609	0.550703	0.577539	0.901111	0.793
0.658269	0.569347	0.616475	0.744953	0.680688	0.686352	0.69565	0.637048
0.75575	0.698461	0.638633	0.61739	0.719379	0.656457	0.695984	0.810588
0.494974	0.490175	0.494372	0.547507	0.602457	0.625449	0.634417	0.474258
0.697145	0.647187	0.635658	0.742693	0.662515	0.676878	0.841182	0.5465
0.600234	0.521468	0.600241	0.642211	0.549441	0.742943	0.6941	0.692
0.603688	0.67118	0.59755	0.690167	0.712151	0.666526	0.672591	0.799692
0.49272	0.527672	0.497723	0.520895	0.567672	0.53345	NA	0.604
