# Supplementary material for: Ultrasound neuromodulation reveals distinct roles of the dorsal anterior cingulate cortex and anterior insula in learning
Source: PLoS Biol. 2026 May 5;24(5):e3003767. doi: 10.1371/journal.pbio.3003767 (PMC13143107; doi:10.1371/journal.pbio.3003767)
Supplement: S6 Data — (XLSX) [file pbio.3003767.s022.xlsx]

## Sheet: FigS4A
0.98361	0.61538	0.96078	0.68421
1	0.5	0.84848	0.6129
0.8913	0.34615	0.85417	0.34615
0.98438	0.77778	0.98214	0.78947
0.82759	0.53333	0.86275	0.57692
1	0.44444	0.92683	0.6
0.95775	0.34615	0.14286	0.97619
1	0.78571	0.96364	0.77778
0.98485	0.58824	0.96429	0.66667
0.98305	0.61111	0.97917	0.83333
0.98485	0.52381	0.84615	0.5
1	0.52941	0.98148	0.61905
0.98387	0.70588	0.98077	0.8
1	0.2	0	0.98507
1	0.61111	1	0.7
0.98361	0.76471	0.96364	0.63158
1	0.7	0.91667	0.8
0.96226	0.3	0.95652	0.35714
0.95161	0.5	0.96429	0.61905
0.93333	0.54054	0.82353	0.30435
0.95	0.82353	0.93878	0.75
0.98246	0.71429	0.96154	0.68421
0.97059	0.46429	0.9	0.36
0.88525	0.66667	0.46667	0.66667
0.98387	0.68421	0.98	0.69565
0.98	0.68421	0.94118	0.72222
1	0.61111	1	0.63636
1	0.5	1	0.75
1	0.6875	1	0.73684

## Sheet: FigS4B
0.9167	0.66105	0.96464	0.54198
0.69706	0.52961	0.78382	0.43163
0.78458	0.43159	0.77457	0.54586
0.96976	0.74781	0.97025	0.62126
0.62053	0.53261	0.59075	0.50641
0.87092	0.47341	0.94953	0.48457
0.51331	0.48378	0.51698	0.47722
0.94581	0.82901	0.96467	0.60123
0.85128	0.49552	0.96641	0.59996
0.94509	0.60577	0.98732	0.81988
0.82714	0.63511	0.92741	0.46207
0.92659	0.75842	0.97339	0.52934
0.943	0.64533	0.98082	0.70825
0.53777	0.4907	0.54292	0.46601
0.95061	0.76001	0.97901	0.5986
0.93896	0.64519	0.96896	0.69265
0.89982	0.64376	0.9164	0.62552
0.81694	0.4271	0.86331	0.49502
0.91437	0.50323	0.93905	0.59402
0.82515	0.45133	0.80572	0.47343
0.89025	0.75193	0.91883	0.6775
0.91231	0.71785	0.95045	0.63978
0.75571	0.4557	0.81501	0.50525
0.52818	0.47592	0.5185	0.46163
0.93339	0.63741	0.95213	0.64588
0.92834	0.64806	0.91748	0.71732
0.97131	0.65853	0.98152	0.5697
0.78131	0.53186	0.82001	0.5557
0.99166	0.72585	0.97477	0.68215

## Sheet: FigS4C
0.93316	0.68662	0.95675	0.51734
0.79669	0.62844	0.70245	0.32946
0.79224	0.44122	0.76723	0.53562
0.97284	0.75728	0.96717	0.61293
0.54566	0.45584	0.66943	0.58256
0.8981	0.52637	0.93649	0.43455
0.65231	0.61843	0.38201	0.33711
0.94809	0.83202	0.96281	0.59529
0.95107	0.64753	0.94889	0.43438
0.97825	0.67641	0.98048	0.76415
0.88057	0.70669	0.89963	0.40888
0.93556	0.77352	0.96899	0.51761
0.96521	0.69549	0.97187	0.66175
0.56538	0.5183	0.51607	0.43843
0.96215	0.78677	0.97149	0.58469
0.93877	0.64446	0.96907	0.69225
0.91946	0.66796	0.89842	0.60046
0.8399	0.45201	0.84647	0.47198
0.93873	0.55343	0.91808	0.56185
0.85247	0.4899	0.77493	0.43854
0.91342	0.78853	0.89568	0.63895
0.92062	0.73119	0.94436	0.62681
0.8702	0.59557	0.72022	0.37487
0.65219	0.60455	0.39031	0.33887
0.94123	0.65383	0.94613	0.6323
0.94978	0.69766	0.8961	0.68755
0.97678	0.67685	0.97899	0.55266
0.77478	0.52454	0.82584	0.56334
0.98965	0.71836	0.97877	0.69755

## Sheet: FigS4D
0.97736	0.59414	0.93177	0.60485
0.94248	0.48226	0.623	0.52623
0.80211	0.47153	0.78826	0.53193
0.98674	0.76184	0.95433	0.66802
0.58755	0.48189	0.70469	0.58683
0.98489	0.41379	0.91043	0.64637
0.94412	0.27081	0.081665	0.68302
0.99132	0.78	0.95067	0.73656
0.99205	0.51669	0.90068	0.69024
0.99365	0.65532	0.97134	0.83792
0.97433	0.54752	0.84343	0.53691
0.99476	0.65706	0.96876	0.61838
0.98926	0.65795	0.96751	0.74062
0.98902	0.049813	0.069886	0.93716
0.99796	0.68904	0.97453	0.66386
0.95837	0.61431	0.97065	0.72691
0.96034	0.65686	0.90635	0.64591
0.90049	0.41125	0.8352	0.53878
0.95007	0.59236	0.9202	0.57777
0.8549	0.56971	0.85212	0.403
0.94923	0.76373	0.8808	0.71383
0.95906	0.67527	0.94855	0.67348
0.95001	0.46283	0.6282	0.55082
0.84804	0.40466	0.20441	0.53727
0.96973	0.63032	0.94866	0.69622
0.97392	0.67741	0.88591	0.73309
0.99586	0.58319	0.97271	0.64593
0.88588	0.4792	0.84437	0.68586
0.99098	0.7223	0.98492	0.7215

## Sheet: FigS4E
0.98249	0.60945	0.95157	0.61531
0.96928	0.58812	0.83958	0.63347
0.88654	0.5275	0.87346	0.56868
0.99235	0.81523	0.97071	0.73466
0.84248	0.69206	0.85502	0.75301
0.98607	0.46639	0.94009	0.68645
0.94907	0.45803	0.26211	0.78006
0.9956	0.82829	0.97184	0.79752
0.99148	0.56256	0.95454	0.72443
0.99293	0.66539	0.98045	0.85297
0.97878	0.54467	0.89105	0.54272
0.99503	0.66717	0.97469	0.62425
0.98943	0.68882	0.97562	0.76679
0.9894	0.16771	0.28215	0.94069
0.9978	0.70932	0.98278	0.67648
0.97074	0.67871	0.97603	0.77459
0.97434	0.75151	0.94229	0.73544
0.94443	0.45679	0.90752	0.57659
0.96831	0.58863	0.94464	0.59352
0.88647	0.5983	0.87594	0.44286
0.97112	0.80654	0.93307	0.7721
0.9722	0.73236	0.95973	0.72877
0.97487	0.52732	0.84009	0.62146
0.89151	0.60979	0.43632	0.70515
0.98161	0.70084	0.96456	0.74245
0.98383	0.73693	0.91417	0.78423
0.9965	0.59687	0.98041	0.65021
0.97129	0.69445	0.95826	0.81277
0.99445	0.73476	0.98557	0.73366
