# Supplementary material for: Ultrasound neuromodulation reveals distinct roles of the dorsal anterior cingulate cortex and anterior insula in learning
Source: PLoS Biol. 2026 May 5;24(5):e3003767. doi: 10.1371/journal.pbio.3003767 (PMC13143107; doi:10.1371/journal.pbio.3003767)
Supplement: S7 Data — (XLSX) [file pbio.3003767.s023.xlsx]

## Sheet: FigS5A
0.90132	0.83553
0.92105	0.76316
0.80263	0.69737
0.96711	0.94079
0.79605	0.79605
0.92105	0.81579
0.86184	0.73026
0.96711	0.93421
0.92105	0.86842
0.92105	0.90789
0.86842	0.75
0.96053	0.84211
0.94079	0.91447
0.95395	0.92105
0.98684	0.88158
0.96053	0.86842
0.91447	0.88158
0.875	0.69737
0.93421	0.80263
0.76316	0.69079
0.90789	0.92105
0.91447	0.86842
0.92763	0.75658
0.75658	0.72368
0.92105	0.875
0.875	0.90132
0.92763	0.86842
0.95395	0.88158
0.96053	0.90789

## Sheet: FigS5B
0.86756	0.8437
0.64318	0.66516
0.66823	0.69214
0.95341	0.89019
0.50764	0.61393
0.82644	0.7618
0.49862	0.49957
0.90885	0.87973
0.73408	0.81166
0.88981	0.87898
0.77362	0.75788
0.9168	0.85921
0.91054	0.884
0.50587	0.50758
0.9239	0.88997
0.92967	0.83455
0.83386	0.81243
0.75208	0.68443
0.8978	0.81247
0.7129	0.66593
0.8269	0.89242
0.86923	0.83482
0.65668	0.71687
0.50047	0.50382
0.87715	0.83109
0.82441	0.85329
0.91655	0.86968
0.67374	0.76262
0.95793	0.90115

## Sheet: FigS5C
0.88974	0.84993
0.7366	0.69801
0.66775	0.69243
0.95336	0.89212
0.53233	0.62333
0.8657	0.78511
0.85037	0.5973
0.91448	0.8924
0.84232	0.84645
0.91664	0.89613
0.83671	0.78004
0.93535	0.86197
0.92621	0.89041
0.93434	0.89019
0.9384	0.89065
0.9316	0.8324
0.83981	0.80867
0.75854	0.69059
0.90212	0.82045
0.71799	0.68522
0.82603	0.89764
0.87294	0.83467
0.74816	0.7394
0.6835	0.52213
0.88152	0.82949
0.81624	0.86256
0.91816	0.87279
0.68136	0.7737
0.96019	0.90294

## Sheet: FigS5D
0.89448	0.84653
0.77427	0.70799
0.67637	0.68646
0.9545	0.89964
0.55275	0.62697
0.89053	0.79525
0.85156	0.60086
0.92909	0.8957
0.85875	0.8578
0.92051	0.90262
0.85181	0.78517
0.95757	0.86442
0.93629	0.89898
0.93201	0.89817
0.95967	0.89445
0.94095	0.82776
0.8616	0.80491
0.78029	0.6776
0.90853	0.82398
0.74462	0.68213
0.84377	0.89836
0.89219	0.82461
0.78076	0.73509
0.68474	0.52748
0.89609	0.83153
0.82785	0.86035
0.92505	0.87549
0.72402	0.79388
0.96219	0.90553

## Sheet: FigS5E
0.9202	0.85212
0.89947	0.77234
0.79458	0.71343
0.97275	0.92534
0.78971	0.78616
0.92286	0.81885
0.87697	0.71438
0.95838	0.92758
0.91346	0.87132
0.93686	0.90917
0.88925	0.78066
0.96777	0.86534
0.94945	0.90916
0.95246	0.91159
0.97373	0.89976
0.96062	0.86451
0.91794	0.86562
0.86245	0.71291
0.93786	0.82546
0.79099	0.70507
0.8994	0.9214
0.92317	0.86028
0.89884	0.77576
0.77589	0.70059
0.92633	0.86782
0.87929	0.89092
0.94327	0.88022
0.92004	0.88783
0.97086	0.91203
