# Supplementary material for: Ultrasound neuromodulation reveals distinct roles of the dorsal anterior cingulate cortex and anterior insula in learning
Source: PLoS Biol. 2026 May 5;24(5):e3003767. doi: 10.1371/journal.pbio.3003767 (PMC13143107; doi:10.1371/journal.pbio.3003767)
Supplement: S8 Data — (XLSX) [file pbio.3003767.s024.xlsx]

## Sheet: FigS6A_G2W
0.56028	0.73995	0.90212	0.94165	0.95841	0.96389	0.92291	0.96889	0.97115	0.98262	0.99118	0.99479	0.99653	0.99747	0.99521	0.99686	0.99772	0.99719	0.99706	0.99351
0.62957	0.95012	0.95723	0.96408	0.96286	0.97026	0.96974	0.97783	0.97917	0.98424	0.98772	0.98813	0.98937	0.99013	0.9919	0.99201	0.99204	0.99237	0.99232	0.99355
0.51725	0.29176	0.54188	0.67995	0.5769	0.71325	0.73483	0.72261	0.7926	0.73161	0.83738	0.85478	0.87157	0.87352	0.89344	0.90204	0.95034	0.90099	0.96584	0.96733
0.53043	0.94324	0.98437	0.97993	0.98822	0.9961	0.99843	0.99847	0.99878	0.99939	0.99775	0.99624	0.99817	0.99917	0.99645	0.99849	0.99883	0.99687	0.99844	0.99928
0.46157	0.333	0.33888	0.33445	0.51487	0.5361	0.53711	0.68921	0.55595	0.41529	0.42248	0.43942	0.57884	0.58526	0.45193	0.45716	0.46888	0.76215	0.63977	0.65369
0.62163	0.91077	0.81438	0.83316	0.97652	0.98738	0.99236	0.99279	0.99192	0.9947	0.99378	0.99377	0.99053	0.99388	0.99338	0.99284	0.99106	0.99427	0.99515	0.99652
0.65248	0.94272	0.90225	0.90451	0.94562	0.90606	0.94727	0.91001	0.9507	0.95288	0.95492	0.95597	0.95702	0.95802	0.95975	0.96062	0.96145	0.96225	0.96302	0.93483
0.54268	0.9379	0.96299	0.99059	0.98479	0.99575	0.99455	0.98651	0.99628	0.99728	0.99274	0.99745	0.99891	0.9984	0.99893	0.9994	0.99721	0.99367	0.99795	0.99734
0.70048	0.98482	0.95968	0.98564	0.995	0.99641	0.98886	0.99528	0.99663	0.98144	0.96701	0.98574	0.99399	0.99606	0.98794	0.99283	0.9897	0.98575	0.99138	0.98465
0.66626	0.91738	0.85721	0.85979	0.94347	0.98529	0.99182	0.99634	0.99162	0.99327	0.99723	0.99502	0.99788	0.99791	0.99504	0.99743	0.99776	0.99811	0.99898	0.99936
0.61006	0.9388	0.94981	0.96443	0.95808	0.93553	0.97979	0.97991	0.98959	0.99399	0.99619	0.9962	0.99738	0.99744	0.99648	0.99753	0.99733	0.99804	0.99787	0.99769
0.55938	0.96248	0.96542	0.98236	0.97343	0.99114	0.98889	0.99634	0.99479	0.99819	0.99925	0.99909	0.99946	0.99958	0.99976	0.99965	0.99959	0.99969	0.99953	0.99976
0.61357	0.953	0.98438	0.95991	0.97824	0.9914	0.99549	0.98223	0.99302	0.99019	0.97821	0.98708	0.9905	0.99139	0.99551	0.9912	0.98935	0.99556	0.99739	0.99575
0.58526	0.98698	0.98994	0.99207	0.99277	0.99416	0.99521	0.99506	0.99589	0.99604	0.99665	0.99655	0.99671	0.99674	0.99689	0.99706	0.99692	0.9971	0.99716	0.99753
0.56613	0.98608	0.97872	0.91858	0.96826	0.99609	0.9982	0.99912	0.99843	0.99966	0.9999	0.99982	0.99977	0.99991	0.99997	0.99998	0.99999	1	0.99997	0.99997
0.5247	0.91306	0.96578	0.96326	0.97326	0.98788	0.99367	0.99363	0.99627	0.99612	0.99329	0.98453	0.99248	0.99444	0.98718	0.99193	0.98653	0.99348	0.98931	0.99415
0.5655	0.58942	0.8966	0.92241	0.94197	0.94899	0.96882	0.97596	0.98384	0.98477	0.98291	0.98504	0.98608	0.98637	0.99038	0.98998	0.99097	0.99202	0.98873	0.99172
0.53929	0.71864	0.72531	0.87475	0.84064	0.87312	0.89603	0.91263	0.91521	0.95135	0.95046	0.95535	0.9645	0.96033	0.95591	0.96525	0.93528	0.97428	0.97181	0.96583
0.58235	0.85906	0.88109	0.9446	0.94787	0.97605	0.98835	0.98561	0.98446	0.98566	0.99293	0.99548	0.99746	0.99647	0.99796	0.99761	0.99617	0.99781	0.99831	0.99895
0.56032	0.35055	0.45034	0.51585	0.65094	0.61165	0.63545	0.66327	0.74475	0.8543	0.87026	0.85261	0.86856	0.90853	0.88391	0.94335	0.95075	0.96111	0.96355	0.96596
0.57856	0.93269	0.81939	0.92057	0.98174	0.99086	0.98696	0.99333	0.98966	0.99339	0.98849	0.99399	0.99517	0.99638	0.99573	0.99755	0.9985	0.99848	0.99904	0.99901
0.53773	0.8397	0.63828	0.67692	0.84415	0.91086	0.88504	0.93314	0.96735	0.97123	0.98182	0.98427	0.98617	0.99178	0.99476	0.99497	0.99351	0.99458	0.9964	0.99745
0.64334	0.79559	0.95065	0.96907	0.98026	0.96689	0.97889	0.98488	0.98818	0.98576	0.98058	0.98587	0.98186	0.98185	0.93475	0.98754	0.98944	0.98679	0.98619	0.98526
0.61099	0.76079	0.80337	0.80925	0.88565	0.82521	0.82513	0.83025	0.83516	0.84114	0.84241	0.84371	0.84852	0.79703	0.91138	0.85773	0.8604	0.91666	0.86307	0.91973
0.54408	0.9005	0.86643	0.94216	0.91637	0.98785	0.98	0.98592	0.99149	0.99182	0.99546	0.99724	0.99744	0.99725	0.99541	0.99733	0.99666	0.99793	0.99813	0.9976
0.5864	0.73908	0.67147	0.5999	0.92557	0.81603	0.78633	0.80314	0.83305	0.84854	0.97274	0.98121	0.98688	0.99183	0.99452	0.99335	0.99411	0.99468	0.99616	0.99708
0.57757	0.55462	0.9908	0.99704	0.99861	0.99369	0.99632	0.98497	0.99522	0.99207	0.99716	0.99875	0.99582	0.99448	0.99145	0.9975	0.99557	0.99853	0.99735	0.99326
0.50437	0.73788	0.73822	0.74263	0.75378	0.77584	0.78717	0.80638	0.82091	0.83231	0.84135	0.8444	0.83887	0.85023	0.85731	0.86213	0.97276	0.82997	0.97419	0.96592
0.49505	0.32104	0.96337	0.9555	0.9447	0.9481	0.99023	0.99731	0.99892	0.99639	0.99816	0.99857	0.99925	0.99719	0.99776	0.99187	0.96745	0.99209	0.99311	0.98994

## Sheet: FigS6A_G2A
0.56028	0.60526	0.59123	0.72531	0.81754	0.85737	0.86698	0.90303	0.95021	0.96605	0.9353	0.91318	0.89593	0.88801	0.93104	0.93958	0.96025	0.97072	0.98152	0.9859
0.62957	0.66045	0.59713	0.44109	0.59965	0.68094	0.61795	0.71769	0.60495	0.68583	0.71314	0.67682	0.83129	0.79317	0.84554	0.78036	0.78531	0.79649	0.87499	0.89634
0.51725	0.54922	0.64023	0.71628	0.75787	0.74087	0.72185	0.70431	0.75808	0.75262	0.7355	0.81545	0.84084	0.86228	0.88035	0.88082	0.89467	0.90775	0.91881	0.92265
0.53043	0.658	0.68107	0.73428	0.84762	0.81598	0.94951	0.97996	0.986	0.99384	0.99701	0.99378	0.99722	0.99579	0.997	0.99839	0.9925	0.99641	0.99812	0.99861
0.46157	0.37322	0.60497	0.72923	0.74292	0.63601	0.52761	0.64743	0.64932	0.55978	0.68723	0.7	0.71198	0.82383	0.73343	0.73297	0.84874	0.74563	0.74928	0.85723
0.62163	0.56631	0.50232	0.45978	0.41871	0.51271	0.5265	0.48421	0.593	0.71646	0.84419	0.83702	0.77962	0.89862	0.93107	0.93824	0.9386	0.96639	0.96719	0.97966
0.65248	0.78527	0.71195	0.64043	0.57177	0.50711	0.50759	0.51222	0.4432	0.51718	0.38239	0.31047	0.31022	0.23396	0.23456	0.23516	0.23567	0.31347	0.31336	0.23994
0.54268	0.63552	0.69328	0.74362	0.92358	0.90936	0.94935	0.96311	0.98261	0.99088	0.99474	0.99119	0.98744	0.99323	0.99599	0.99741	0.99821	0.99514	0.99196	0.99527
0.70048	0.79806	0.74368	0.78036	0.90264	0.92498	0.89988	0.87342	0.77715	0.78233	0.88686	0.95839	0.97589	0.98147	0.9838	0.9592	0.94274	0.86461	0.94628	0.96288
0.66626	0.66383	0.55206	0.58448	0.71172	0.78295	0.89652	0.90537	0.92256	0.92906	0.99275	0.9874	0.99353	0.99621	0.99752	0.99417	0.97517	0.98802	0.98117	0.98984
0.61006	0.62418	0.62418	0.67252	0.70153	0.75685	0.70333	0.79538	0.84969	0.8798	0.8638	0.89873	0.86814	0.88468	0.86641	0.90696	0.93411	0.95122	0.93954	0.95272
0.55938	0.58719	0.6181	0.75303	0.79791	0.81533	0.82443	0.85614	0.91736	0.86586	0.89629	0.94643	0.96677	0.96456	0.95786	0.96934	0.96623	0.97125	0.9729	0.98529
0.61357	0.69138	0.75875	0.90103	0.88208	0.89345	0.90404	0.91185	0.96076	0.90531	0.91299	0.96271	0.98181	0.98978	0.99317	0.99555	0.98814	0.99335	0.9957	0.99585
0.58526	0.57909	0.34872	0.055062	0.05906	0.063238	0.056474	0.060528	0.064761	0.11519	0.067813	0.072406	0.072756	0.12063	0.073867	0.078783	0.07848	0.13449	0.075923	0.080977
0.56613	0.62592	0.59657	0.67739	0.79566	0.8295	0.94054	0.94735	0.95259	0.98544	0.96996	0.99203	0.99336	0.97885	0.98217	0.99457	0.99806	0.99919	0.99851	0.99937
0.5247	0.56628	0.56817	0.76242	0.73171	0.7942	0.90837	0.95395	0.9756	0.93553	0.90461	0.94203	0.96722	0.97405	0.98031	0.98847	0.98826	0.99265	0.9951	0.99656
0.5655	0.49207	0.53102	0.78578	0.82792	0.85975	0.92937	0.92268	0.9295	0.94893	0.96227	0.96772	0.97532	0.96745	0.97512	0.96301	0.96595	0.95939	0.97969	0.98135
0.53929	0.54919	0.55039	0.5145	0.52073	0.5243	0.64167	0.64633	0.59212	0.62032	0.70552	0.7444	0.79157	0.77121	0.82443	0.87518	0.88892	0.87215	0.91931	0.91495
0.58235	0.61115	0.66123	0.66184	0.71434	0.86917	0.90669	0.95147	0.94466	0.96901	0.96679	0.98028	0.98793	0.98797	0.99224	0.99265	0.99523	0.99335	0.99558	0.99699
0.56032	0.62943	0.71452	0.81637	0.80721	0.79814	0.80434	0.83389	0.84404	0.86097	0.87524	0.87327	0.88501	0.85031	0.89959	0.91032	0.91699	0.91295	0.93587	0.94625
0.57856	0.71733	0.60281	0.80093	0.90948	0.94443	0.95128	0.94807	0.94999	0.96377	0.97339	0.9825	0.98031	0.98294	0.98847	0.99198	0.98748	0.99145	0.99397	0.99252
0.53773	0.60382	0.5667	0.68072	0.61601	0.71727	0.86798	0.89576	0.93615	0.95977	0.95535	0.93606	0.90915	0.94658	0.96599	0.97757	0.98236	0.98749	0.98623	0.99002
0.64334	0.73829	0.70678	0.64328	0.65698	0.61974	0.63301	0.73584	0.71805	0.76256	0.78925	0.85488	0.87632	0.83907	0.85539	0.91642	0.91111	0.89483	0.86784	0.92285
0.61099	0.64952	0.71025	0.40476	0.59491	0.41156	0.57296	0.5766	0.39191	0.58438	0.58774	0.40546	0.40993	0.50798	0.51284	0.51413	0.41903	0.41793	0.42208	0.51989
0.54408	0.63737	0.58916	0.72439	0.82159	0.77827	0.81089	0.93871	0.96779	0.98215	0.97367	0.98069	0.98673	0.99228	0.98993	0.99228	0.99384	0.99582	0.99329	0.99359
0.5864	0.69614	0.63182	0.654	0.75918	0.82516	0.88238	0.89626	0.92836	0.91123	0.94503	0.92603	0.90499	0.93471	0.95381	0.96628	0.97004	0.97702	0.97438	0.968
0.57757	0.63371	0.73249	0.89279	0.76276	0.83743	0.94419	0.95497	0.97716	0.97716	0.98858	0.99305	0.9786	0.98468	0.99384	0.99595	0.97578	0.98715	0.98618	0.94966
0.50437	0.64873	0.65873	0.64191	0.66331	0.53927	0.57426	0.73536	0.90798	0.92709	0.85059	0.94856	0.85223	0.95176	0.95719	0.96103	0.96381	0.95982	0.84403	0.86473
0.49505	0.65941	0.84778	0.87743	0.98754	0.9825	0.99274	0.99648	0.99226	0.98109	0.99254	0.99655	0.99716	0.99197	0.99522	0.99621	0.98994	0.99406	0.99699	0.99671

## Sheet: FigS6A_NG2W
0.56028	0.7575	0.44879	0.63173	0.44101	0.21823	0.11146	0.13661	0.094881	0.054057	0.030907	0.02634	0.016174	0.010803	0.015177	0.0094699	0.01307	0.017932	0.028011	0.017061
0.62957	0.74714	0.45065	0.40723	0.39337	0.35373	0.51908	0.48639	0.47877	0.3222	0.47578	0.58717	0.55181	0.39891	0.41295	0.39647	0.38962	0.28484	0.27003	0.27244
0.51725	0.34351	0.44124	0.36376	0.37062	0.24515	0.12284	0.26211	0.26191	0.23139	0.17631	0.15537	0.15193	0.067632	0.12156	0.10571	0.063785	0.054754	0.059669	0.0565
0.53043	0.64679	0.3133	0.25158	0.212	0.053808	0.1248	0.085911	0.048631	0.039567	0.061195	0.028213	0.013583	0.0070026	0.0038804	0.0023019	0.0025913	0.0064577	0.0037834	0.0023213
0.46157	0.16102	0.14797	0.15573	0.28682	0.42055	0.13222	0.12737	0.26293	0.39288	0.23872	0.35045	0.3551	0.2257	0.34726	0.45115	0.20765	0.42808	0.3145	0.30028
0.62163	0.83536	0.82399	0.50982	0.34886	0.40107	0.51564	0.23377	0.20244	0.15843	0.054786	0.037355	0.078899	0.064909	0.030752	0.029793	0.035928	0.02878	0.043643	0.060722
0.65248	0.78102	0.82439	0.85443	0.88479	0.93129	0.93197	0.9299	0.87918	0.92832	0.92763	0.9255	0.92334	0.92116	0.86412	0.86168	0.92062	0.92299	0.92246	0.92342
0.54268	0.49307	0.26018	0.15094	0.14086	0.041907	0.029214	0.058114	0.11778	0.05464	0.026094	0.014107	0.007296	0.0041576	0.0070881	0.0091191	0.0043997	0.0024828	0.0084825	0.0064597
0.70048	0.90172	0.88712	0.66067	0.61946	0.52367	0.51631	0.43174	0.49541	0.48549	0.29184	0.31463	0.27172	0.33825	0.2379	0.36191	0.16104	0.16971	0.27552	0.25934
0.66626	0.87651	0.82585	0.35802	0.1562	0.056942	0.076506	0.1265	0.073647	0.014238	0.051657	0.021143	0.0099589	0.0053453	0.010517	0.015462	0.011714	0.043791	0.020362	0.0094246
0.61006	0.7433	0.82371	0.79011	0.61971	0.43392	0.53169	0.5515	0.30785	0.27691	0.19935	0.23744	0.16104	0.18341	0.12591	0.059829	0.062015	0.042017	0.029396	0.030052
0.55938	0.72576	0.30075	0.11948	0.072289	0.032596	0.038888	0.018424	0.029473	0.06408	0.03371	0.016019	0.008011	0.0042665	0.0044936	0.0029238	0.0040177	0.0086973	0.009181	0.023024
0.61357	0.6403	0.64331	0.4026	0.18169	0.092947	0.019634	0.010518	0.021671	0.012487	0.014796	0.0086064	0.035677	0.018145	0.013426	0.013932	0.036377	0.01861	0.025091	0.014895
0.58526	0.81936	0.7737	0.90148	0.93699	0.97387	0.96948	0.90809	0.96271	0.96118	0.96079	0.95512	0.95323	0.94703	0.8361	0.95744	0.9514	0.94941	0.95147	0.95732
0.56613	0.5238	0.45095	0.38085	0.23996	0.10716	0.035414	0.1174	0.040651	0.012256	0.0039769	0.0014759	0.00074307	0.00032146	0.00027851	0.00024714	0.00018299	0.0011724	0.010092	0.041521
0.5247	0.59999	0.29716	0.24139	0.12422	0.036	0.036687	0.023354	0.026397	0.027143	0.03424	0.017206	0.0093837	0.029838	0.0095976	0.006066	0.010574	0.032256	0.020363	0.01286
0.5655	0.35845	0.552	0.44404	0.31851	0.15399	0.23408	0.20279	0.16696	0.11461	0.05124	0.12289	0.10202	0.03251	0.043157	0.030341	0.028675	0.021356	0.025547	0.019418
0.53929	0.63935	0.6394	0.3043	0.24479	0.14459	0.25369	0.23593	0.13473	0.20299	0.17359	0.10589	0.1793	0.074787	0.06112	0.057712	0.073307	0.068526	0.1351	0.13819
0.58235	0.52407	0.60284	0.29083	0.18627	0.22323	0.12543	0.13014	0.080875	0.0921	0.065779	0.074249	0.045636	0.028243	0.017778	0.011441	0.0092655	0.0088402	0.0059491	0.0061143
0.56032	0.4772	0.51159	0.23833	0.15333	0.20063	0.24935	0.13604	0.13846	0.092546	0.095846	0.1051	0.073455	0.070368	0.07874	0.098039	0.057618	0.061852	0.058232	0.054881
0.57856	0.84373	0.2066	0.23112	0.13662	0.17663	0.25198	0.19885	0.17967	0.20781	0.2517	0.090849	0.060449	0.043343	0.0277	0.018158	0.016019	0.015723	0.010632	0.0089832
0.53773	0.60161	0.43022	0.5034	0.072268	0.11973	0.071583	0.087819	0.045438	0.047271	0.047408	0.035918	0.025	0.029646	0.018151	0.011681	0.010889	0.0074148	0.0070517	0.0081878
0.64334	0.75704	0.72997	0.56344	0.54301	0.66825	0.48428	0.43972	0.45734	0.45122	0.50087	0.36794	0.50808	0.40254	0.53836	0.48688	0.4404	0.43773	0.39018	0.35257
0.61099	0.69875	0.84302	0.78503	0.62909	0.78013	0.77763	0.85224	0.77502	0.8516	0.77155	0.8482	0.8471	0.84292	0.75949	0.75947	0.75425	0.83405	0.75389	0.67013
0.54408	0.78599	0.50919	0.2813	0.24293	0.15082	0.092687	0.031234	0.052725	0.044496	0.0512	0.032752	0.025637	0.049821	0.031346	0.020514	0.012141	0.0075788	0.0080657	0.0033784
0.5864	0.66512	0.19408	0.27122	0.19717	0.17447	0.25361	0.17534	0.12148	0.12462	0.096724	0.080093	0.061261	0.067536	0.0462	0.032875	0.038137	0.028287	0.02485	0.024057
0.57757	0.78402	0.35459	0.33918	0.10776	0.078461	0.053049	0.15965	0.11224	0.13022	0.053399	0.018835	0.032472	0.01133	0.017573	0.017548	0.01104	0.0053024	0.0030216	0.0019643
0.50437	0.50163	0.51219	0.48554	0.46462	0.4472	0.27093	0.27639	0.45479	0.24663	0.26108	0.24104	0.22405	0.24538	0.23232	0.22904	0.21352	0.030071	0.026142	0.021339
0.49505	0.085295	0.032206	0.046064	0.034966	0.014232	0.012686	0.0061176	0.01246	0.0056641	0.008423	0.0054847	0.0049034	0.0083081	0.03689	0.016544	0.010046	0.0051233	0.0078789	0.0078743

## Sheet: FigS6A_NG2A
0.56028	0.36279	0.26096	0.16109	0.073888	0.065981	0.035824	0.021238	0.013706	0.0095202	0.015093	0.010034	0.0071955	0.0083813	0.0076193	0.010489	0.0072315	0.0098422	0.011922	0.0083191
0.62957	0.56858	0.46849	0.34674	0.16949	0.20097	0.13261	0.16839	0.13137	0.080358	0.097447	0.086899	0.056918	0.051688	0.047533	0.040664	0.035144	0.061345	0.05033	0.030383
0.51725	0.48529	0.49633	0.45887	0.39392	0.40581	0.36091	0.28905	0.31016	0.27857	0.24453	0.19032	0.17763	0.20844	0.19747	0.17292	0.16503	0.12995	0.11326	0.099192
0.53043	0.46102	0.17778	0.053152	0.02206	0.03197	0.013654	0.0098651	0.0046665	0.0024255	0.0013707	0.0010134	0.0010022	0.00088933	0.00055232	0.00036829	0.00036063	0.00049053	0.00052023	0.00044873
0.46157	0.35653	0.25006	0.46774	0.34969	0.3399	0.31406	0.30164	0.18681	0.15239	0.14666	0.14466	0.23515	0.13316	0.214	0.11939	0.20157	0.10952	0.10214	0.098337
0.62163	0.44173	0.29373	0.2438	0.14973	0.076571	0.065966	0.056643	0.055441	0.058745	0.025653	0.03316	0.023045	0.018358	0.015734	0.011566	0.0098722	0.0079482	0.006572	0.0065674
0.65248	0.48379	0.1948	0.18968	0.32284	0.24993	0.24851	0.2431	0.23764	0.16746	0.22845	0.22612	0.22223	0.21935	0.21545	0.21064	0.20597	0.33176	0.14186	0.26223
0.54268	0.43312	0.34175	0.2516	0.071995	0.066462	0.026764	0.011879	0.0059451	0.0033232	0.0020421	0.0024758	0.0015785	0.0017004	0.0016817	0.0019529	0.0012856	0.0016939	0.0011756	0.00086269
0.70048	0.388	0.44587	0.22781	0.093884	0.04577	0.026524	0.03806	0.021966	0.032975	0.031747	0.050901	0.031671	0.019455	0.018839	0.01376	0.016623	0.021531	0.014727	0.021639
0.66626	0.43004	0.13959	0.046585	0.021437	0.011099	0.012373	0.0068134	0.0041564	0.0073484	0.0068125	0.0079516	0.0070727	0.0044728	0.0052994	0.0048453	0.0045955	0.0029317	0.0035807	0.0032478
0.61006	0.30011	0.19704	0.17036	0.15793	0.13755	0.10003	0.059044	0.036588	0.028561	0.022269	0.01543	0.011069	0.010437	0.0084866	0.0088641	0.0077319	0.0059633	0.0067614	0.0052812
0.55938	0.20343	0.11266	0.058498	0.022336	0.014511	0.0091783	0.0083742	0.0042356	0.0022944	0.0013243	0.0009818	0.0011456	0.00085337	0.00069067	0.00045529	0.0003131	0.00037213	0.00025913	0.00022023
0.61357	0.44539	0.19089	0.079331	0.055832	0.047688	0.020154	0.010163	0.012109	0.014368	0.0082438	0.0052788	0.0051837	0.010449	0.012412	0.0094483	0.0058737	0.0040167	0.0029648	0.0023258
0.58526	0.13825	0.06404	0.030804	0.02626	0.02394	0.023347	0.02014	0.017494	0.016492	0.01445	0.012743	0.011914	0.010603	0.0099042	0.0098807	0.0092932	0.0083785	0.0075921	0.0080685
0.56613	0.1629	0.067265	0.016622	0.0045226	0.0037516	0.0016755	0.00061896	0.00025825	0.00030093	0.00013035	6.3246e-05	7.5125e-05	8.8646e-05	5.3723e-05	2.9719e-05	2.9111e-05	1.7353e-05	1.1065e-05	1.6579e-05
0.5247	0.3957	0.24192	0.15149	0.12819	0.11223	0.17535	0.10091	0.10106	0.098983	0.099882	0.098812	0.099123	0.098712	0.097623	0.096969	0.096557	0.096285	0.0041348	0.009085
0.5655	0.51234	0.56917	0.32447	0.1823	0.21234	0.1361	0.12326	0.11934	0.11534	0.14207	0.16226	0.034117	0.050892	0.02338	0.02129	0.017098	0.016156	0.017063	0.013961
0.53929	0.48388	0.35656	0.31236	0.24716	0.22138	0.20239	0.11735	0.11019	0.10943	0.11683	0.13219	0.13677	0.11939	0.098105	0.083445	0.081296	0.068935	0.071923	0.061733
0.58235	0.53967	0.52867	0.36461	0.25275	0.21605	0.13975	0.07622	0.069716	0.048222	0.026599	0.016317	0.010294	0.0096495	0.0074698	0.004867	0.003263	0.0041534	0.0028325	0.0038913
0.56032	0.54495	0.57709	0.57406	0.56983	0.52345	0.41966	0.41509	0.36776	0.32146	0.29967	0.23386	0.20247	0.17436	0.16918	0.1384	0.11989	0.11844	0.097442	0.094135
0.57856	0.52037	0.33756	0.1557	0.094841	0.06912	0.042988	0.041762	0.040351	0.025585	0.016695	0.013343	0.012322	0.010861	0.010098	0.0071699	0.0052242	0.0059523	0.0043768	0.0032968
0.53773	0.42501	0.33494	0.27951	0.24556	0.15769	0.064421	0.036247	0.071808	0.044438	0.030765	0.02187	0.01876	0.014606	0.012952	0.0099811	0.0085735	0.0088387	0.0084018	0.0098704
0.64334	0.51457	0.35083	0.32315	0.20439	0.15965	0.13642	0.1619	0.14607	0.11819	0.099911	0.066453	0.073767	0.042689	0.045885	0.038298	0.047429	0.045878	0.037452	0.031776
0.61099	0.63219	0.54044	0.44329	0.34439	0.34178	0.3353	0.33295	0.23567	0.41631	0.41176	0.49839	0.40651	0.4	0.3067	0.30099	0.47259	0.29648	0.29104	0.28768
0.54408	0.47554	0.29471	0.27101	0.29063	0.18278	0.12732	0.1153	0.11321	0.11086	0.10651	0.1063	0.10402	0.0073994	0.0050909	0.0036535	0.0036228	0.0053384	0.0056293	0.0049365
0.5864	0.56934	0.16551	0.11066	0.11401	0.077754	0.064459	0.045885	0.043045	0.045053	0.032614	0.024348	0.02208	0.01922	0.017697	0.022951	0.013193	0.013395	0.012862	0.014494
0.57757	0.20726	0.10895	0.052382	0.062531	0.037824	0.047136	0.034564	0.00608	0.0028833	0.002768	0.0026635	0.0025946	0.0015685	0.0020765	0.0012231	0.00084499	0.0026417	0.0052627	0.002512
0.50437	0.56346	0.14612	0.1189	0.1181	0.069559	0.061042	0.04932	0.041521	0.036147	0.043894	0.050717	0.042362	0.084966	0.034557	0.03648	0.038068	0.078524	0.033915	0.034727
0.49505	0.46972	0.36664	0.21044	0.10998	0.045362	0.024076	0.017214	0.024252	0.01463	0.020022	0.010303	0.0054841	0.0062256	0.0034618	0.0024975	0.0011224	0.0013527	0.00095694	0.002034

## Sheet: FigS6B_G2W
0.55812	0.73342	0.89341	0.95145	0.97387	0.97839	0.95365	0.98476	0.98674	0.99346	0.99708	0.99848	0.9991	0.99941	0.99898	0.99937	0.99957	0.9995	0.99945	0.99885
0.64267	0.93026	0.94881	0.9633	0.96536	0.97637	0.9778	0.98593	0.98761	0.99168	0.99415	0.99458	0.99545	0.99598	0.9969	0.99699	0.99705	0.99726	0.99726	0.9978
0.51599	0.37366	0.54605	0.64416	0.58643	0.69393	0.72406	0.71294	0.78953	0.75514	0.82874	0.84592	0.86475	0.87265	0.89352	0.9023	0.93635	0.91899	0.9568	0.95949
0.53652	0.93853	0.98651	0.98461	0.99238	0.99784	0.99924	0.99933	0.99951	0.99977	0.99917	0.99864	0.99938	0.99973	0.99884	0.99953	0.99965	0.99904	0.99954	0.9998
0.46152	0.34811	0.35555	0.35209	0.51544	0.53644	0.53744	0.67576	0.55885	0.43563	0.44017	0.45373	0.57488	0.58409	0.46274	0.46476	0.47315	0.74274	0.63109	0.64373
0.63409	0.89592	0.83791	0.85992	0.98315	0.99331	0.99681	0.99749	0.99741	0.99851	0.99832	0.99844	0.99765	0.9986	0.99852	0.99842	0.99802	0.99882	0.99904	0.99934
0.65553	0.93876	0.90536	0.90781	0.94346	0.91054	0.94631	0.91748	0.95097	0.95386	0.95654	0.95813	0.95964	0.96111	0.96327	0.96449	0.96569	0.96682	0.96785	0.94902
0.54843	0.92513	0.9599	0.99256	0.9871	0.99724	0.99653	0.99046	0.99788	0.99848	0.99516	0.99857	0.99944	0.99899	0.99938	0.99968	0.99815	0.9953	0.99877	0.99838
0.72337	0.98218	0.9608	0.99333	0.99805	0.99882	0.99516	0.99844	0.99901	0.99203	0.98295	0.99441	0.99803	0.99882	0.99499	0.99717	0.99603	0.99404	0.99639	0.99077
0.67522	0.90813	0.8734	0.8766	0.9551	0.98984	0.99433	0.99776	0.99513	0.99643	0.99861	0.99761	0.99902	0.999	0.99772	0.99885	0.99904	0.99915	0.99956	0.99973
0.61455	0.92112	0.94195	0.96323	0.95942	0.95311	0.9828	0.98284	0.99198	0.99574	0.99748	0.99759	0.99841	0.99849	0.99789	0.99857	0.99848	0.99891	0.99882	0.99873
0.57523	0.95242	0.96368	0.98607	0.98126	0.99539	0.99519	0.99873	0.99828	0.99951	0.99983	0.99981	0.99991	0.99993	0.99997	0.99995	0.99995	0.99996	0.99994	0.99997
0.62362	0.94891	0.98602	0.96394	0.98243	0.99369	0.99683	0.98647	0.99508	0.99266	0.98272	0.99059	0.99316	0.99368	0.99686	0.99347	0.99227	0.99688	0.9982	0.99682
0.58375	0.98406	0.98865	0.99172	0.99287	0.99463	0.99587	0.99591	0.99679	0.99702	0.99761	0.99762	0.99781	0.99789	0.99805	0.99821	0.99817	0.99833	0.9984	0.99865
0.58667	0.99006	0.98471	0.93916	0.99037	0.99962	0.99988	0.99996	0.99993	0.99999	1	0.99999	0.99999	1	1	1	1	1	1	1
0.53229	0.89658	0.96395	0.96252	0.9744	0.98928	0.99468	0.99452	0.99691	0.99669	0.99421	0.98595	0.99359	0.99532	0.98836	0.99304	0.98787	0.99451	0.99073	0.99514
0.57653	0.60578	0.89416	0.92859	0.95481	0.96323	0.98129	0.98798	0.99303	0.99417	0.994	0.99505	0.9957	0.99593	0.99739	0.99741	0.99785	0.99823	0.99755	0.9983
0.52835	0.75096	0.77229	0.91286	0.93224	0.9428	0.94623	0.94745	0.93748	0.94989	0.96005	0.96828	0.97941	0.9674	0.9551	0.97601	0.96741	0.98306	0.97655	0.96669
0.59309	0.82804	0.90389	0.95534	0.96324	0.98746	0.99534	0.99426	0.99536	0.99563	0.99829	0.99913	0.99959	0.9995	0.99975	0.9997	0.99956	0.99978	0.99984	0.99991
0.56929	0.39646	0.47094	0.52789	0.6281	0.61339	0.63839	0.66488	0.73466	0.83672	0.85877	0.85794	0.87511	0.90541	0.89302	0.94357	0.95418	0.96533	0.96961	0.97322
0.59798	0.92795	0.86987	0.94457	0.9895	0.99607	0.99472	0.9979	0.99672	0.99825	0.99694	0.99871	0.99903	0.99938	0.9992	0.99961	0.99979	0.99977	0.99987	0.99988
0.54793	0.82731	0.65757	0.702	0.83816	0.92067	0.89756	0.95183	0.98052	0.98555	0.99235	0.99387	0.99532	0.99747	0.99851	0.9986	0.9983	0.99862	0.99914	0.99942
0.65067	0.82307	0.93001	0.97146	0.9896	0.98473	0.99308	0.99617	0.99753	0.99689	0.9956	0.99729	0.99629	0.99637	0.99338	0.99764	0.99815	0.99753	0.9975	0.99687
0.61068	0.75947	0.80216	0.80761	0.88417	0.82361	0.82355	0.82829	0.83284	0.84023	0.84145	0.84278	0.84721	0.79553	0.91062	0.85753	0.86005	0.91653	0.86279	0.92002
0.55047	0.88873	0.87471	0.94305	0.92891	0.98987	0.98274	0.9902	0.99471	0.99523	0.99751	0.99855	0.99858	0.99854	0.99746	0.9986	0.99828	0.99897	0.99908	0.99882
0.59714	0.74482	0.69126	0.63378	0.92357	0.83239	0.80023	0.81805	0.8433	0.85938	0.97666	0.98699	0.99241	0.99579	0.99746	0.99738	0.99783	0.99807	0.99868	0.99905
0.59873	0.61547	0.99543	0.99926	0.99976	0.99835	0.99931	0.99591	0.99916	0.99828	0.99959	0.99985	0.9993	0.99897	0.99829	0.99966	0.99924	0.99982	0.99961	0.99876
0.48439	0.74886	0.76156	0.77929	0.78898	0.83648	0.83931	0.84452	0.8473	0.84913	0.85042	0.85047	0.84748	0.85109	0.85232	0.85293	0.97556	0.83493	0.99294	0.98493
0.49283	0.37087	0.9681	0.96802	0.96641	0.96098	0.99597	0.99935	0.99983	0.99921	0.99977	0.99988	0.99995	0.99978	0.99984	0.99927	0.99601	0.99927	0.9995	0.99916

## Sheet: FigS6B_G2A
0.55812	0.64695	0.57068	0.72469	0.83133	0.843	0.86568	0.90892	0.95718	0.9688	0.94184	0.90233	0.88173	0.8722	0.9175	0.92191	0.94751	0.95852	0.97637	0.98198
0.64267	0.6887	0.60341	0.40863	0.61903	0.71131	0.61785	0.74151	0.57936	0.68719	0.72611	0.65889	0.85703	0.77877	0.85911	0.76899	0.77141	0.78146	0.86178	0.88173
0.51599	0.50482	0.66764	0.73058	0.79877	0.74179	0.72681	0.67306	0.75397	0.74472	0.69784	0.83971	0.85884	0.87526	0.88936	0.86598	0.90017	0.91085	0.92006	0.92225
0.53652	0.67135	0.68772	0.73054	0.83737	0.80916	0.93389	0.97063	0.97776	0.98942	0.9945	0.98822	0.99448	0.99053	0.99313	0.99617	0.98038	0.99035	0.99486	0.99621
0.46152	0.35554	0.6222	0.76022	0.76897	0.64123	0.51438	0.65095	0.65279	0.53792	0.68422	0.6939	0.70322	0.83167	0.71692	0.71721	0.8499	0.72635	0.72866	0.8543
0.63409	0.5897	0.50997	0.45131	0.39331	0.51225	0.51864	0.46219	0.60464	0.74746	0.87351	0.85567	0.76403	0.89834	0.92642	0.92054	0.91285	0.95506	0.9572	0.97193
0.65553	0.79092	0.71716	0.64392	0.57531	0.51027	0.50972	0.51358	0.44195	0.51682	0.38125	0.3074	0.30729	0.23116	0.23302	0.23477	0.23659	0.31652	0.31798	0.24287
0.54843	0.65788	0.71226	0.75014	0.93956	0.9079	0.94331	0.95421	0.97762	0.98771	0.99252	0.98325	0.97502	0.9869	0.99229	0.995	0.99649	0.98752	0.97993	0.98879
0.72337	0.83902	0.77113	0.83103	0.92965	0.9399	0.90388	0.83411	0.71262	0.75176	0.88318	0.96152	0.97664	0.98086	0.98251	0.94908	0.92394	0.79642	0.9289	0.9565
0.67522	0.68919	0.55457	0.59357	0.71903	0.7977	0.90896	0.91016	0.92762	0.9347	0.99222	0.98265	0.99085	0.9945	0.99631	0.99136	0.9611	0.98014	0.9667	0.98173
0.61455	0.68703	0.68703	0.6885	0.72372	0.75501	0.73212	0.82523	0.85566	0.86312	0.86453	0.88616	0.84643	0.8805	0.85549	0.89612	0.92432	0.93748	0.9322	0.93892
0.57523	0.6632	0.61527	0.75923	0.81889	0.80494	0.82552	0.83013	0.92165	0.84538	0.90273	0.94618	0.96102	0.94532	0.94068	0.95122	0.93618	0.93313	0.96044	0.97782
0.62362	0.71417	0.77166	0.91454	0.89295	0.89934	0.88925	0.89968	0.95361	0.88107	0.88147	0.94824	0.97453	0.98546	0.98993	0.99337	0.98095	0.98946	0.99317	0.99337
0.58375	0.59272	0.34792	0.048287	0.052716	0.057431	0.052666	0.057371	0.062368	0.12186	0.066791	0.072378	0.0742	0.13305	0.076898	0.083099	0.083976	0.15714	0.083182	0.089753
0.58667	0.71019	0.62436	0.74446	0.87419	0.84229	0.93644	0.91916	0.92766	0.97998	0.94455	0.98725	0.98867	0.95957	0.92454	0.97905	0.99295	0.99707	0.98817	0.99593
0.53229	0.5867	0.57046	0.77249	0.73121	0.79225	0.92043	0.95904	0.97732	0.92997	0.89368	0.9299	0.95975	0.96611	0.97355	0.98435	0.98114	0.98826	0.99217	0.99444
0.57653	0.49857	0.54772	0.80563	0.84475	0.8759	0.93361	0.91393	0.91099	0.93148	0.94652	0.95175	0.96145	0.94588	0.95706	0.93254	0.93535	0.92787	0.95972	0.96367
0.52835	0.52997	0.54617	0.50235	0.50719	0.55554	0.70403	0.70471	0.58524	0.62509	0.75647	0.79449	0.84768	0.77277	0.76778	0.88925	0.8755	0.83564	0.9241	0.89775
0.59309	0.68107	0.6714	0.69571	0.74002	0.87258	0.90197	0.95292	0.93781	0.96196	0.95618	0.97037	0.97947	0.97246	0.98028	0.98225	0.98718	0.97514	0.9821	0.98689
0.56929	0.64092	0.71048	0.83719	0.8136	0.80265	0.79683	0.84049	0.84424	0.852	0.86941	0.85458	0.87737	0.82022	0.88773	0.89732	0.90299	0.88883	0.9208	0.9317
0.59798	0.76902	0.59662	0.8221	0.91984	0.94725	0.94684	0.93301	0.92729	0.94602	0.95814	0.97136	0.963	0.9658	0.97638	0.98324	0.97023	0.97948	0.98546	0.98117
0.54793	0.62204	0.5746	0.69804	0.63135	0.73598	0.87976	0.88686	0.92602	0.95044	0.94335	0.90584	0.86798	0.9182	0.94594	0.96321	0.97078	0.97875	0.97611	0.9823
0.65067	0.78559	0.75055	0.69165	0.68893	0.64462	0.66363	0.75233	0.72319	0.79785	0.81723	0.87413	0.86989	0.80936	0.83918	0.91349	0.87878	0.83125	0.79715	0.9028
0.61068	0.64935	0.70959	0.40476	0.5936	0.41114	0.57107	0.57367	0.38978	0.58047	0.5829	0.40104	0.40533	0.50277	0.50711	0.50825	0.41396	0.41346	0.41772	0.51507
0.55047	0.66194	0.58918	0.73301	0.83245	0.77808	0.81105	0.94015	0.96565	0.97902	0.97058	0.97938	0.98273	0.98905	0.98227	0.98488	0.98697	0.99087	0.98485	0.98417
0.59714	0.72423	0.65188	0.6772	0.76906	0.82897	0.8787	0.8865	0.91777	0.89278	0.93613	0.90499	0.87383	0.90986	0.93432	0.95099	0.95593	0.96577	0.96128	0.94668
0.59873	0.69397	0.75626	0.90101	0.75736	0.83175	0.94678	0.92941	0.96857	0.96361	0.98312	0.98977	0.93972	0.95876	0.98975	0.99373	0.94067	0.97305	0.96874	0.88632
0.48439	0.66439	0.70148	0.6418	0.64292	0.5523	0.62076	0.7436	0.92578	0.93535	0.84555	0.95241	0.84507	0.93974	0.94803	0.95302	0.95617	0.95145	0.74517	0.81197
0.49283	0.6618	0.86096	0.88568	0.98798	0.97261	0.98826	0.99424	0.98662	0.95326	0.98143	0.99175	0.99346	0.97691	0.98699	0.99043	0.97041	0.98286	0.9918	0.99078

## Sheet: FigS6B_NG2W
0.55812	0.71288	0.48487	0.61708	0.47083	0.2559	0.11133	0.12323	0.068927	0.037501	0.018188	0.013947	0.0074084	0.0043462	0.0060154	0.0033236	0.0043817	0.0053847	0.0089743	0.0051205
0.64267	0.73713	0.5188	0.44927	0.41703	0.35698	0.48355	0.44545	0.43893	0.32195	0.44373	0.48668	0.45975	0.38174	0.41195	0.39657	0.38903	0.33935	0.30486	0.2878
0.51599	0.37815	0.4346	0.35483	0.36237	0.26474	0.16754	0.24199	0.23976	0.21196	0.18074	0.15831	0.15808	0.091942	0.11905	0.10309	0.081904	0.069281	0.071653	0.067732
0.53652	0.63956	0.30968	0.25055	0.21268	0.057958	0.12602	0.071636	0.034462	0.02365	0.043129	0.017711	0.0077486	0.0036928	0.0019166	0.001076	0.0010395	0.0023601	0.0013228	0.0007839
0.46152	0.19359	0.17637	0.1809	0.29145	0.40677	0.15257	0.14474	0.26062	0.37067	0.23749	0.33028	0.33624	0.22558	0.32942	0.41193	0.2113	0.39226	0.29777	0.28611
0.63409	0.80353	0.79382	0.5239	0.36705	0.38319	0.47981	0.23821	0.20842	0.1696	0.063722	0.037564	0.065098	0.051794	0.018394	0.023691	0.035878	0.022231	0.021651	0.024779
0.65553	0.78565	0.82159	0.85465	0.88729	0.92717	0.92869	0.9271	0.88513	0.9264	0.92638	0.92477	0.92314	0.92149	0.87485	0.8729	0.9224	0.92557	0.92575	0.92747
0.54843	0.49283	0.27734	0.15857	0.14756	0.036395	0.021824	0.050269	0.10976	0.041162	0.017095	0.0082005	0.0038913	0.0021063	0.0044572	0.0069614	0.0027877	0.001406	0.0052601	0.0038082
0.72337	0.87481	0.86069	0.64541	0.60732	0.49539	0.50879	0.41578	0.47272	0.44181	0.26907	0.28495	0.27309	0.32272	0.26749	0.34564	0.17449	0.18994	0.27108	0.26622
0.67522	0.86222	0.81572	0.38041	0.18339	0.066386	0.072845	0.10706	0.061997	0.012941	0.044995	0.016808	0.0073586	0.0037253	0.0060889	0.0088604	0.0074816	0.028934	0.013021	0.0058471
0.61455	0.68703	0.78132	0.74622	0.60083	0.46392	0.53219	0.52353	0.33417	0.29475	0.24082	0.22033	0.18826	0.1732	0.11862	0.06258	0.061797	0.0396	0.026327	0.024159
0.57523	0.6632	0.32083	0.11559	0.083354	0.030998	0.028342	0.011021	0.015484	0.034648	0.014992	0.0060275	0.0026111	0.0012224	0.0012994	0.00072314	0.0008393	0.0019275	0.0018072	0.0046202
0.62362	0.63035	0.62984	0.39506	0.19924	0.085402	0.018175	0.0089379	0.018225	0.0099232	0.011387	0.0063822	0.028529	0.013648	0.010532	0.010188	0.031219	0.014762	0.022335	0.01192
0.58375	0.79726	0.77537	0.89852	0.92417	0.97002	0.96602	0.92433	0.96012	0.96009	0.96103	0.9563	0.9554	0.9504	0.86982	0.96196	0.95719	0.95626	0.95958	0.96576
0.58667	0.52578	0.42526	0.37083	0.20645	0.057821	0.0073821	0.045168	0.005675	0.00085449	0.00016894	4.3174e-05	1.9052e-05	5.9464e-06	1.1006e-05	8.0093e-06	4.3777e-06	7.8459e-05	0.0012512	0.0077104
0.53229	0.57472	0.30859	0.23934	0.14363	0.037182	0.035611	0.020808	0.023759	0.023254	0.029523	0.013617	0.0070189	0.019026	0.0074824	0.0047003	0.010155	0.034369	0.020345	0.01233
0.57653	0.37471	0.54134	0.44528	0.31612	0.15075	0.21528	0.18676	0.15636	0.092812	0.042533	0.1078	0.092109	0.020926	0.027597	0.016997	0.013057	0.0087471	0.0089679	0.0063063
0.52835	0.57638	0.57693	0.28792	0.19074	0.14282	0.20819	0.19485	0.14441	0.13292	0.10836	0.10142	0.11523	0.057446	0.04121	0.04979	0.076937	0.07499	0.12335	0.14622
0.59309	0.53606	0.56293	0.31322	0.18656	0.21764	0.12906	0.10815	0.054198	0.062098	0.037405	0.046507	0.023725	0.012265	0.0065318	0.0036055	0.0023553	0.0018309	0.0011055	0.00097382
0.56929	0.48201	0.49668	0.25275	0.17315	0.20369	0.23789	0.14392	0.13448	0.092523	0.088427	0.088469	0.066143	0.064788	0.063695	0.079339	0.050723	0.052932	0.049614	0.045777
0.59798	0.80875	0.26058	0.22115	0.13388	0.14366	0.22781	0.16314	0.139	0.18825	0.183	0.090687	0.061912	0.022512	0.011998	0.0066977	0.0072266	0.0053387	0.0031248	0.0038121
0.54793	0.59035	0.42162	0.48228	0.067982	0.10525	0.05249	0.061068	0.027512	0.028434	0.024106	0.016273	0.010349	0.012363	0.0066861	0.0038693	0.0034968	0.0021882	0.002077	0.0022282
0.65067	0.74328	0.68332	0.5723	0.5508	0.61164	0.47269	0.41617	0.43464	0.42903	0.48827	0.44948	0.48199	0.40506	0.49449	0.45748	0.42143	0.40517	0.3677	0.33883
0.61068	0.6984	0.84244	0.7864	0.63235	0.78171	0.77967	0.85488	0.77949	0.85535	0.77745	0.85343	0.85317	0.85025	0.76923	0.77075	0.76638	0.84426	0.76698	0.68589
0.55047	0.75562	0.52115	0.29936	0.256	0.15737	0.098988	0.029038	0.042079	0.036184	0.032559	0.028012	0.01871	0.035246	0.020114	0.013178	0.0073625	0.0043989	0.0044326	0.0018805
0.59714	0.66419	0.23085	0.28345	0.19244	0.17266	0.22501	0.15718	0.10249	0.099282	0.071128	0.056226	0.041898	0.048681	0.030294	0.019729	0.020428	0.014183	0.012728	0.011223
0.59873	0.76441	0.38341	0.3517	0.13717	0.06934	0.022235	0.091816	0.050574	0.063517	0.02131	0.0052262	0.01089	0.0026487	0.0080168	0.0046789	0.0036416	0.0013705	0.00067584	0.00040509
0.48439	0.49072	0.50671	0.43906	0.41278	0.39755	0.28692	0.28402	0.42806	0.22602	0.24977	0.23938	0.2279	0.2469	0.24052	0.23282	0.22039	0.021799	0.0087786	0.0044058
0.49283	0.093199	0.021913	0.028006	0.015034	0.0042291	0.0030048	0.0011055	0.0024153	0.00085056	0.0012072	0.00063501	0.00050796	0.00092437	0.0054463	0.0019049	0.00098257	0.00044053	0.00074045	0.00070927

## Sheet: FigS6B_NG2A
0.55812	0.385	0.23955	0.17097	0.079358	0.082648	0.048113	0.029803	0.019751	0.013928	0.025421	0.016796	0.011873	0.014472	0.013098	0.019792	0.013268	0.018832	0.021664	0.014948
0.64267	0.62658	0.47941	0.32619	0.12794	0.18067	0.10704	0.15948	0.13863	0.0701	0.097691	0.086878	0.056915	0.052911	0.052399	0.046767	0.042106	0.097061	0.075869	0.038909
0.51599	0.44322	0.49724	0.46101	0.36176	0.4166	0.37451	0.27286	0.32719	0.26744	0.23637	0.15967	0.15158	0.21019	0.2071	0.15552	0.17669	0.12046	0.10698	0.095406
0.53652	0.45794	0.17827	0.062626	0.029252	0.048575	0.022841	0.018535	0.0093101	0.0051013	0.0030236	0.0022834	0.0025475	0.0022827	0.0014559	0.0009956	0.0010516	0.0016159	0.001809	0.0015596
0.46152	0.34088	0.21589	0.4699	0.33412	0.32552	0.30382	0.29336	0.16512	0.13869	0.13574	0.13649	0.2475	0.12969	0.23132	0.1201	0.2288	0.11338	0.10793	0.10567
0.63409	0.46263	0.28148	0.23201	0.13295	0.070922	0.070327	0.062076	0.061546	0.070102	0.029856	0.040323	0.029887	0.025909	0.024875	0.017407	0.013922	0.011523	0.0097535	0.0098055
0.65553	0.48725	0.19189	0.18813	0.32502	0.25024	0.24921	0.2453	0.23997	0.16866	0.2332	0.23063	0.22763	0.22434	0.22133	0.21647	0.21173	0.34423	0.14537	0.2704
0.54843	0.41754	0.32438	0.23283	0.073745	0.077993	0.032115	0.014754	0.0077691	0.0046214	0.0030394	0.0047731	0.0030581	0.0037122	0.0040441	0.0051806	0.0032657	0.00485	0.003226	0.0023077
0.72337	0.41884	0.42668	0.18455	0.071787	0.056558	0.030545	0.07308	0.034238	0.046895	0.042546	0.074007	0.055975	0.028865	0.02718	0.017672	0.020003	0.041261	0.022827	0.031603
0.67522	0.44559	0.1321	0.046876	0.023791	0.013378	0.017197	0.0098776	0.0062367	0.01268	0.0121	0.015173	0.013897	0.0085914	0.010338	0.0090463	0.0092023	0.0057799	0.0075396	0.0068487
0.61455	0.35753	0.20813	0.1374	0.13807	0.12714	0.11393	0.059865	0.034472	0.029046	0.024139	0.017449	0.013033	0.013188	0.011181	0.0125	0.011015	0.0086788	0.010571	0.0083533
0.57523	0.25116	0.10298	0.064303	0.021564	0.016579	0.011862	0.012419	0.0066824	0.003807	0.00229	0.0017829	0.0023207	0.0017764	0.0014856	0.00099015	0.00068599	0.00086278	0.00059977	0.00049858
0.62362	0.47766	0.18712	0.080701	0.055478	0.050162	0.022346	0.012042	0.017172	0.022305	0.012815	0.0082913	0.0081866	0.017765	0.022962	0.017033	0.010376	0.0070352	0.0051907	0.0040917
0.58375	0.14431	0.061469	0.027514	0.02418	0.022626	0.022465	0.019906	0.017735	0.017062	0.015297	0.013785	0.013087	0.011876	0.011292	0.011395	0.0109	0.0099836	0.0091818	0.0098771
0.58667	0.12937	0.051226	0.012344	0.0034629	0.0044537	0.0022372	0.00085659	0.00037871	0.00086404	0.000345	0.00016143	0.00026765	0.00046585	0.000258	0.00013257	0.00017205	9.2885e-05	5.5575e-05	0.00012862
0.53229	0.3814	0.23563	0.13952	0.12105	0.10633	0.1856	0.095386	0.096812	0.094109	0.096187	0.094538	0.095867	0.095179	0.093148	0.09195	0.091202	0.090713	0.0074875	0.019057
0.57653	0.51986	0.57037	0.31151	0.17368	0.21384	0.13458	0.12416	0.12324	0.12078	0.15517	0.17775	0.044565	0.062219	0.031326	0.029051	0.024408	0.025648	0.028156	0.02382
0.52835	0.39402	0.22777	0.19739	0.16786	0.16259	0.1593	0.095973	0.1068	0.12178	0.19025	0.19959	0.21646	0.17404	0.13633	0.14072	0.15197	0.10547	0.1365	0.097081
0.59309	0.59103	0.51799	0.34845	0.25228	0.2029	0.13529	0.071611	0.078055	0.051133	0.028492	0.019721	0.013964	0.013054	0.011138	0.0080399	0.0059443	0.0097199	0.0071572	0.011958
0.56929	0.53653	0.58907	0.59634	0.58645	0.52147	0.40761	0.42978	0.37801	0.30736	0.30126	0.22692	0.19791	0.17242	0.17699	0.14384	0.12032	0.13307	0.10085	0.10119
0.59798	0.54411	0.31703	0.12565	0.080829	0.065942	0.043706	0.050229	0.055928	0.037064	0.025131	0.021486	0.020182	0.019605	0.018989	0.013791	0.010265	0.012721	0.0094773	0.0072293
0.54793	0.41681	0.32417	0.27005	0.24315	0.15419	0.063044	0.038646	0.085823	0.05592	0.041131	0.030919	0.029604	0.024079	0.022894	0.018275	0.016406	0.018853	0.019394	0.023402
0.65067	0.49866	0.31005	0.26209	0.14684	0.11189	0.11353	0.15601	0.15869	0.19504	0.15719	0.094236	0.11128	0.04967	0.067702	0.052837	0.071843	0.060749	0.04386	0.034874
0.61068	0.63347	0.54104	0.4446	0.3472	0.34531	0.33996	0.33823	0.24282	0.42349	0.41922	0.50614	0.41342	0.40731	0.31458	0.30967	0.48412	0.3051	0.30036	0.29746
0.55047	0.4801	0.28041	0.26737	0.28001	0.16986	0.12162	0.11142	0.1094	0.11002	0.10473	0.10491	0.10181	0.011621	0.0083485	0.0062688	0.0070683	0.011631	0.012084	0.011026
0.59714	0.58437	0.14962	0.10572	0.11823	0.084542	0.073918	0.054546	0.054038	0.060086	0.044493	0.033737	0.031349	0.027626	0.025908	0.036127	0.01927	0.020239	0.019757	0.022805
0.59873	0.17431	0.093014	0.056653	0.10021	0.055119	0.071444	0.050546	0.0062354	0.0035644	0.0063873	0.0059678	0.007425	0.0038619	0.00513	0.0026058	0.0017116	0.0089312	0.028397	0.0096251
0.48439	0.50949	0.1092	0.09125	0.10963	0.057014	0.0599	0.050014	0.044237	0.04068	0.069701	0.10123	0.077157	0.11361	0.058616	0.0728	0.071434	0.090682	0.064928	0.069349
0.49283	0.44392	0.32731	0.20722	0.12088	0.056909	0.034363	0.024848	0.047693	0.03076	0.048284	0.023546	0.011965	0.013396	0.0070971	0.0046548	0.0018672	0.002748	0.0018601	0.0050111

## Sheet: FigS6C_G2W
0.55074	0.73107	0.89352	0.94354	0.9666	0.97193	0.94418	0.97816	0.97993	0.98921	0.99468	0.99701	0.99813	0.99872	0.99793	0.99864	0.99903	0.99893	0.99883	0.99776
0.64334	0.94119	0.95586	0.96747	0.96926	0.97824	0.97952	0.98652	0.98812	0.99176	0.99405	0.9945	0.99532	0.99583	0.99673	0.99685	0.99693	0.99714	0.99716	0.99769
0.51456	0.37218	0.54909	0.65083	0.59107	0.69484	0.72291	0.71274	0.79269	0.75834	0.83172	0.84713	0.86425	0.87157	0.89162	0.90028	0.93513	0.91674	0.95544	0.95834
0.52917	0.93976	0.98382	0.98184	0.98975	0.99663	0.99866	0.9988	0.99909	0.99954	0.99853	0.99768	0.99883	0.99946	0.99791	0.99907	0.99929	0.99832	0.99911	0.99957
0.46111	0.34901	0.35608	0.353	0.52128	0.5418	0.54261	0.67874	0.56283	0.43963	0.4433	0.45566	0.57661	0.58472	0.46376	0.46526	0.47266	0.74042	0.62747	0.63917
0.63371	0.90379	0.84485	0.86227	0.98669	0.99434	0.99713	0.99759	0.99745	0.99848	0.99833	0.99839	0.99754	0.9985	0.9984	0.99829	0.9979	0.99871	0.99899	0.99929
0.65273	0.93894	0.90539	0.90766	0.94365	0.91044	0.94653	0.91761	0.95108	0.95391	0.95654	0.95817	0.95969	0.96119	0.96332	0.96457	0.9658	0.96696	0.96803	0.94923
0.54747	0.92744	0.96386	0.99218	0.98683	0.9968	0.99615	0.99045	0.99759	0.9982	0.9949	0.99832	0.99931	0.99888	0.99927	0.99961	0.99802	0.99538	0.99862	0.9982
0.71984	0.98734	0.96426	0.99181	0.99688	0.99778	0.99151	0.99699	0.9979	0.98528	0.97177	0.98948	0.99619	0.99757	0.99073	0.99451	0.99207	0.98925	0.99336	0.98561
0.673	0.90976	0.87217	0.87469	0.95396	0.98826	0.99372	0.99721	0.99395	0.99533	0.99808	0.99682	0.99863	0.99862	0.99696	0.99846	0.99866	0.99881	0.99936	0.9996
0.60738	0.92413	0.94239	0.96149	0.95748	0.95084	0.98047	0.98075	0.99038	0.99465	0.99673	0.99694	0.99794	0.99807	0.99737	0.99818	0.99811	0.99862	0.99855	0.99845
0.57193	0.95702	0.9661	0.98486	0.97971	0.99393	0.99338	0.99796	0.99735	0.99913	0.99965	0.99962	0.99979	0.99984	0.99991	0.99989	0.99987	0.9999	0.99986	0.99993
0.6236	0.95797	0.98802	0.96915	0.98459	0.99431	0.99707	0.98782	0.99548	0.99319	0.98435	0.99136	0.99365	0.99411	0.99703	0.99396	0.99282	0.99707	0.99828	0.99698
0.58339	0.98475	0.98902	0.99192	0.99303	0.99472	0.99592	0.99599	0.99684	0.99708	0.99766	0.99768	0.99788	0.99797	0.99813	0.99829	0.99826	0.99841	0.99849	0.99873
0.57764	0.99087	0.98649	0.9472	0.98667	0.99903	0.99958	0.99981	0.99968	0.99995	0.99999	0.99996	0.99996	0.99998	0.99999	1	1	1	0.99999	0.99999
0.53195	0.90504	0.9646	0.96362	0.97436	0.98871	0.99421	0.99413	0.9966	0.99643	0.99388	0.98592	0.99326	0.995	0.98832	0.99273	0.98792	0.99424	0.99041	0.9948
0.57574	0.61085	0.89807	0.93271	0.95548	0.96302	0.97965	0.98596	0.99135	0.99251	0.99227	0.99352	0.99438	0.99468	0.99643	0.9965	0.99697	0.99742	0.99648	0.99748
0.53	0.75552	0.76617	0.90299	0.92111	0.93485	0.94091	0.94379	0.93388	0.94517	0.94836	0.95523	0.96705	0.95622	0.94539	0.96348	0.9531	0.97283	0.96683	0.95598
0.58509	0.83945	0.9022	0.94878	0.95506	0.9819	0.99219	0.99056	0.99135	0.99199	0.99641	0.99792	0.99891	0.99863	0.99924	0.99912	0.99869	0.99928	0.99947	0.99968
0.56759	0.39231	0.47127	0.53388	0.63365	0.61801	0.64156	0.66622	0.73563	0.83442	0.85462	0.85415	0.87076	0.90192	0.8906	0.94025	0.9509	0.96228	0.96637	0.97039
0.58924	0.9312	0.86593	0.9383	0.98578	0.99372	0.99193	0.99627	0.99473	0.99679	0.99486	0.99748	0.99797	0.99861	0.9983	0.99908	0.99946	0.99944	0.99966	0.99969
0.54736	0.8349	0.66012	0.69851	0.83253	0.90573	0.88448	0.93632	0.97024	0.97769	0.98712	0.98985	0.99207	0.99537	0.99711	0.99731	0.99693	0.99742	0.9983	0.99882
0.65115	0.85713	0.94133	0.99008	0.99598	0.98557	0.99469	0.99672	0.9974	0.99447	0.99083	0.9958	0.99303	0.9929	0.98359	0.99515	0.99589	0.99317	0.9926	0.98856
0.6101	0.75964	0.80226	0.80731	0.8838	0.82259	0.82228	0.82673	0.83103	0.83845	0.83962	0.84091	0.8451	0.79239	0.9091	0.85518	0.85761	0.91493	0.86037	0.91844
0.54748	0.89753	0.88222	0.94544	0.93085	0.98929	0.9823	0.98946	0.99409	0.99469	0.99714	0.9983	0.99832	0.9983	0.99709	0.99835	0.99803	0.99879	0.99891	0.99863
0.60169	0.75201	0.70329	0.64218	0.92605	0.83692	0.79653	0.81145	0.83398	0.84845	0.97261	0.98504	0.99163	0.99534	0.9972	0.99725	0.99784	0.99806	0.99866	0.99903
0.59254	0.61205	0.9952	0.9987	0.99944	0.99685	0.99851	0.99267	0.99803	0.99713	0.99903	0.99957	0.99865	0.99767	0.99694	0.99915	0.99852	0.99952	0.99914	0.99735
0.49275	0.77472	0.77628	0.78442	0.79096	0.85462	0.8457	0.84292	0.83979	0.83731	0.83547	0.83258	0.82581	0.83031	0.83107	0.83115	0.9663	0.81675	0.98918	0.97815
0.48714	0.36517	0.97848	0.97776	0.9747	0.97111	0.9961	0.9992	0.99975	0.99901	0.99965	0.99979	0.9999	0.99966	0.99974	0.99899	0.99529	0.99897	0.99921	0.9988

## Sheet: FigS6C_G2A
0.55074	0.64204	0.57095	0.7356	0.83539	0.8576	0.88011	0.91543	0.95946	0.96975	0.94786	0.91396	0.89874	0.89006	0.92684	0.92907	0.95082	0.95903	0.97644	0.98167
0.64334	0.69022	0.60386	0.43351	0.63589	0.72119	0.62955	0.74501	0.5826	0.68928	0.72916	0.66073	0.85552	0.7718	0.85576	0.76167	0.76389	0.7723	0.85452	0.87254
0.51456	0.50597	0.66772	0.7329	0.80014	0.74341	0.73098	0.67761	0.75663	0.74825	0.70219	0.84241	0.86071	0.87656	0.89029	0.86628	0.9019	0.91232	0.92137	0.92388
0.52917	0.67015	0.69919	0.73551	0.84899	0.8111	0.93846	0.9719	0.97909	0.98974	0.99453	0.98972	0.99495	0.99173	0.99379	0.99644	0.98416	0.99186	0.9955	0.99663
0.46111	0.3583	0.62349	0.76007	0.76789	0.64046	0.51411	0.64968	0.65144	0.53588	0.68764	0.69641	0.70491	0.83295	0.71733	0.71762	0.84929	0.72578	0.7277	0.85315
0.63371	0.58491	0.52621	0.4675	0.40974	0.52063	0.52622	0.47286	0.61211	0.74931	0.87087	0.85236	0.7606	0.89293	0.92051	0.91329	0.90545	0.94907	0.95105	0.96691
0.65273	0.78896	0.71491	0.64186	0.57405	0.51005	0.50921	0.51237	0.43973	0.51465	0.38214	0.30714	0.30702	0.23121	0.2332	0.2351	0.23705	0.31679	0.31893	0.24299
0.54747	0.66055	0.71981	0.75606	0.94081	0.90721	0.94307	0.95506	0.97711	0.98705	0.99195	0.98419	0.97669	0.98719	0.99219	0.99481	0.99628	0.9884	0.98095	0.98891
0.71984	0.83929	0.76905	0.85394	0.93868	0.94327	0.91113	0.86249	0.73207	0.75209	0.89693	0.96431	0.97649	0.97998	0.98136	0.94729	0.92962	0.8122	0.93922	0.9587
0.673	0.68494	0.55479	0.59222	0.72311	0.79636	0.90841	0.91068	0.92763	0.93456	0.99304	0.98396	0.99139	0.99475	0.99643	0.99248	0.96756	0.98284	0.97025	0.98328
0.60738	0.68115	0.68115	0.69185	0.73881	0.76308	0.74697	0.83375	0.85947	0.86464	0.87054	0.88997	0.85286	0.88781	0.86678	0.90278	0.92803	0.93865	0.93449	0.93982
0.57193	0.66157	0.6183	0.76226	0.82482	0.80914	0.83621	0.83361	0.92017	0.84867	0.90304	0.94418	0.95922	0.94868	0.94322	0.95148	0.94179	0.93601	0.96067	0.97686
0.6236	0.71897	0.79306	0.91633	0.89362	0.89987	0.89462	0.90699	0.95471	0.88278	0.87909	0.94511	0.97205	0.98359	0.98836	0.99221	0.97859	0.98786	0.99197	0.99211
0.58339	0.59307	0.34857	0.05007	0.054172	0.058514	0.053766	0.058082	0.062642	0.12163	0.066734	0.07179	0.073422	0.13173	0.07567	0.081232	0.081704	0.15661	0.08084	0.086697
0.57764	0.70126	0.62713	0.73157	0.85056	0.87737	0.9498	0.94047	0.93335	0.97761	0.95639	0.98757	0.98725	0.96574	0.93036	0.9772	0.99114	0.99588	0.98809	0.99514
0.53195	0.58382	0.58425	0.77619	0.73408	0.79768	0.9242	0.95979	0.9771	0.93322	0.90082	0.93347	0.96023	0.96524	0.9726	0.98346	0.98073	0.98774	0.99168	0.99402
0.57574	0.5033	0.55641	0.81089	0.84704	0.87598	0.93411	0.91657	0.91475	0.93335	0.94721	0.9519	0.96107	0.9472	0.95751	0.93636	0.93842	0.9283	0.96044	0.96399
0.53	0.54298	0.55744	0.51834	0.53654	0.55268	0.69204	0.69006	0.59804	0.61781	0.74418	0.77962	0.83548	0.78391	0.79747	0.89229	0.89315	0.84661	0.92098	0.89759
0.58509	0.67669	0.67437	0.70252	0.74844	0.87728	0.90396	0.95453	0.94476	0.9672	0.96463	0.97593	0.98318	0.97656	0.98313	0.98455	0.98879	0.97908	0.98486	0.98884
0.56759	0.63973	0.71185	0.83838	0.81472	0.80603	0.7984	0.84374	0.84844	0.855	0.87291	0.85713	0.88092	0.82487	0.89154	0.90085	0.90661	0.89295	0.92391	0.93433
0.58924	0.76951	0.60688	0.83608	0.9275	0.95059	0.95103	0.94151	0.93789	0.95207	0.96158	0.97277	0.96683	0.96912	0.97787	0.98376	0.97365	0.9811	0.9861	0.98245
0.54736	0.62305	0.57582	0.70023	0.63787	0.74364	0.88141	0.89279	0.92801	0.95056	0.94319	0.91329	0.8816	0.92495	0.94883	0.96418	0.97133	0.97872	0.97762	0.98298
0.65115	0.78628	0.71154	0.64666	0.65004	0.60498	0.64952	0.75028	0.69887	0.78671	0.79118	0.89188	0.84632	0.79216	0.84377	0.92145	0.85327	0.80533	0.78757	0.9191
0.6101	0.6491	0.70929	0.40446	0.59329	0.41044	0.57126	0.57362	0.38938	0.57997	0.58219	0.39983	0.40387	0.5012	0.50526	0.50638	0.41212	0.41174	0.41582	0.51305
0.54748	0.654	0.60639	0.74978	0.8407	0.78452	0.81418	0.9408	0.96536	0.9785	0.96827	0.97816	0.982	0.98841	0.98228	0.98459	0.98661	0.99044	0.98466	0.98394
0.60169	0.71935	0.64918	0.67584	0.78615	0.83125	0.87782	0.88662	0.91639	0.88769	0.9333	0.90457	0.87276	0.90739	0.93142	0.94815	0.95415	0.96399	0.96112	0.94489
0.59254	0.68692	0.77464	0.90049	0.77079	0.83865	0.94591	0.93948	0.96896	0.9673	0.98256	0.98857	0.95587	0.96456	0.98893	0.99253	0.94883	0.9736	0.97144	0.90529
0.49275	0.68537	0.72146	0.66086	0.71673	0.62574	0.6824	0.7518	0.92666	0.93171	0.8353	0.94416	0.82511	0.92873	0.93713	0.94196	0.94489	0.93878	0.72317	0.78953
0.48714	0.67715	0.86108	0.88394	0.98868	0.97461	0.98835	0.99392	0.98756	0.95944	0.98277	0.99177	0.99306	0.9787	0.98699	0.99026	0.97487	0.98385	0.99168	0.9905

[truncated: 11 more sheets: FigS6C_NG2W, FigS6C_NG2A, FigS6D, FigS6E, FigS6F, FigS6G, FigS6H, FigS6I, FigS6J, FigS6K_MF, FigS6K_PXP]
